# Supplementary material for: Unraveling the Genome Sequence of Plant Growth Promoting Aspergillus niger (CSR3) Provides Insight into the Synthesis of Secondary Metabolites and Its Comparative Genomics
Source: J Fungi (Basel). 2022 Jan 24;8(2):107. doi: 10.3390/jof8020107 (PMC8877640; doi:10.3390/jof8020107)
Supplement: Supplementary file 1 [file jof-08-00107-s001.zip]

Archive with 5 entries (5 files):
- Table S1.xlsx
- Table S2.xls
- Table S3.xlsx
- Table S4.xlsx
- Table S5.xls
