# Supplementary material for: Unraveling the Genome Sequence of Plant Growth Promoting Aspergillus niger (CSR3) Provides Insight into the Synthesis of Secondary Metabolites and Its Comparative Genomics
Source: J Fungi (Basel). 2022 Jan 24;8(2):107. doi: 10.3390/jof8020107 (PMC8877640; doi:10.3390/jof8020107)
Supplement: Supplementary file 1 [file jof-08-00107-s001.zip › Table S1.xlsx]

## Sheet: Sheet1
Table S1. Aspergillus species used for comparative analysis
S/No	Names
1	A. tubingensis (Asptu1)
2	A. lacticoffeatus (Asplac1)
3	A. neoniger (Aspneo1)
4	A. eucalypticola (Aspeuc1)
5	A. piperis (Asppip1)
6	A. luchuensis (Aspfo1)
7	A. luchuensis (AspL 2604)
8	A. vadensis (Aspvad1)
9	A. niger (Aniger ATCC 64974 )
10	A. niger (ASPNI v3)
11	A. niger (CSR3)
12	A. niger (ASM151534v1)
13	A. niger (ASM285v2)
14	A. brasiliensis (Aspbr1)
15	A. carbonarius (Aspca3)
16	A. sclerotioniger (Aspscl1)
17	A. sclerotiicarbonarius (Aspscle1)
18	A. ellipticus (Aspell1)
19	A. heteromorphus (Asphet1)
20	A. indologenus (Aspind1)
21	A. japonicus (Aspjap1)
22	A. violaceofuscus (Aspvio1)
23	A. uvarum (Aspuva1)
24	A. aculeatus (Aspac1)
25	A. aculeatinus (Aspacu1)
26	A. brunneoviolaceus (Aspbru1)
27	A. saccharolyticus (Aspsac1)
28	A. novofumigatus (Aspnov1)
29	A. lentulus (Alt assembly01)
30	A. fumigatus (AspFumNiv1)
31	A. fumigatus (ASM265v1)
32	A. fumigatusa (ASM15014v1)
33	A. fumigatus z5 (ASM102932v1)
34	A. fumigatus (ASM223498v1)
35	A. udagawae (Aud assembly01)
36	A. turcosus (ASM223497v1)
37	A. turcosus (ASM223496v1)
38	A. thermomutatus (ASM223726v1)
39	A. clavatus (ASM271v1)
40	A. cristatus (ASM171748v1)
41	A. ruber (Eurhe1)
42	A. glaucus (Aspgl1)
43	A. wentii dto (Aspwe1)
44	A. terreus (ASM14961v1)
45	A. candidus (Aspcand1)
46	A. campestris (Aspcam1)
47	A. taichungensis (Asptaic1)
48	A. oryzae (ASM18445v3)
49	A. oryzae (100-8)
50	A. oryzae (AspOry3042)
51	A. oryzae (ASM200794v1)
52	A. flavus (JCVI-afl1-v2)
53	A. flavus (ASM95283v1)
54	A. parasiticus (ASM95608v1)
55	A. arachidicola (ASM274980v1)
56	A. bombycis (ASM179269v1)
57	A. nomius (ASM120477v1)
58	A. steynii (Aspste1)
59	A. nidulans (ASM1142v1)
60	A. nidulans (ASM14920v2)
61	A. sydowii cbs (Aspsy1)
62	A. versicolor (Aspve1)
63	A. calidoustus (Acal Allpaths LG)
64	A. ustus (Austus1)
65	A. ochraceoroseus (IBT)
66	A. ochraceoroseus gca (ASM98666v1)
67	A. rambellii gca (ASM98664v1)
