# Supplementary material for: Unraveling the Genome Sequence of Plant Growth Promoting Aspergillus niger (CSR3) Provides Insight into the Synthesis of Secondary Metabolites and Its Comparative Genomics
Source: J Fungi (Basel). 2022 Jan 24;8(2):107. doi: 10.3390/jof8020107 (PMC8877640; doi:10.3390/jof8020107)
Supplement: Supplementary file 1 [file jof-08-00107-s001.zip › Table S2.xls]

## Sheet: Metabolites
Table S2. The gene clusters predicted by antiSMASH software in CSR3 genome.
Name	Length
NRPS	17209
NRPS	6209
NRPS	4644
NRPS	4248
NRPS	10487
NRPS	7077
NRPS	19321
NRPS-like	3298
NRPS-like	3794
NRPS-like	3004
NRPS-like	3831
NRPS-like	11862
NRPS-like	3102
NRPS-like	3376
T1PKS	6465
T1PKS	8208
T1PKS	8115
T1PKS	7321
T1PKS	7987
T1PKS	8305
terpene	2311
