# Supplementary material for: Unraveling the Genome Sequence of Plant Growth Promoting Aspergillus niger (CSR3) Provides Insight into the Synthesis of Secondary Metabolites and Its Comparative Genomics
Source: J Fungi (Basel). 2022 Jan 24;8(2):107. doi: 10.3390/jof8020107 (PMC8877640; doi:10.3390/jof8020107)
Supplement: Supplementary file 1 [file jof-08-00107-s001.zip › Table S3.xlsx]

## Sheet: Sheet1
Table S3 .Terpenoid backbone biosynthesis genes
Genes	Gene Name	Species
gene_10509.t1	3-hydroxy-3-methylglutaryl-coenzyme A reductase(ANI_1_1022064)	Aspergillus niger CSR3
gene_07701.t1	CAAX prenyl protease 1(ANI_1_414184)	Aspergillus niger CSR3
gene_08106.t1	CaaX farnesyltransferase beta subunit Ram1(ANI_1_1988184)	Aspergillus niger CSR3
gene_05225.t1	CaaX prenyl proteinase Rce1(ANI_1_500124)	Aspergillus niger CSR3
gene_04434.t1	acetyl-CoA acetyltransferase IA(ANI_1_1242144)	Aspergillus niger CSR3
gene_02366.t1	acetyl-CoA acetyltransferase IA(ANI_1_672114)	Aspergillus niger CSR3
gene_07659.t1	diphosphomevalonate decarboxylase(ANI_1_332184)	Aspergillus niger CSR3
gene_09220.t1	farnesyltranstransferase(ANI_1_2028074)	Aspergillus niger CSR3
gene_11082.t1	geranyltranstransferase(ANI_1_1456024)	Aspergillus niger CSR3
gene_06037.t1	hexaprenyl pyrophosphate synthase(ANI_1_1348094)	Aspergillus niger CSR3
gene_00292.t1	hydroxymethylglutaryl-CoA synthase(ANI_1_860024)	Aspergillus niger CSR3
gene_09339.t1	isopentenyl-diphosphate Delta-isomerase(ANI_1_1076074)	Aspergillus niger CSR3
gene_01733.t1	nuclear undecaprenyl pyrophosphate synthase(ANI_1_888034)	Aspergillus niger CSR3
gene_05174.t1	phosphomevalonate kinase(ANI_1_576124)	Aspergillus niger CSR3
gene_11827.t1	prenylcystein carboxymethyl transferase(ANI_1_1694104)	Aspergillus niger CSR3
gene_00994.t1	prenylcysteine lyase(ANI_1_1612144)	Aspergillus niger CSR3
gene_07985.t1	prenyltransferase(ANI_1_1896184)	Aspergillus niger CSR3
gene_07727.t1	protein farnesyltransferase alpha subunit(ANI_1_462184)	Aspergillus niger CSR3

## Sheet: Sheet2
From	To	Species	Gene Name
ANI_1_1762104	4985785	Aspergillus niger CBS 513.88	dimethylaniline monooxygenase(ANI_1_1762104)
ANI_1_2410014	4978132	Aspergillus niger CBS 513.88	short-chain dehydrogenase(ANI_1_2410014)
ANI_1_18114	4986483	Aspergillus niger CBS 513.88	hypothetical protein(ANI_1_18114)
ANI_1_1188134	4987753	Aspergillus niger CBS 513.88	COPII coat assembly protein SEC16(ANI_1_1188134)
ANI_1_1440014	4977702	Aspergillus niger CBS 513.88	40S ribosomal protein S25(ANI_1_1440014)
ANI_1_1644074	4982427	Aspergillus niger CBS 513.88	hypothetical protein(ANI_1_1644074)
ANI_1_1164164	4989788	Aspergillus niger CBS 513.88	hypothetical protein(ANI_1_1164164)
ANI_1_1888104	4985915	Aspergillus niger CBS 513.88	hypothetical protein(ANI_1_1888104)
ANI_1_2294074	4983232	Aspergillus niger CBS 513.88	alpha-L-rhamnosidase C(ANI_1_2294074)
ANI_1_2536014	4977183	Aspergillus niger CBS 513.88	carboxylesterase-mitochondrial 37S ribosomal protein YmS2(ANI_1_2536014)
ANI_1_1978144	4989156	Aspergillus niger CBS 513.88	hypothetical protein(ANI_1_1978144)
ANI_1_1406104	4985487	Aspergillus niger CBS 513.88	hypothetical protein(ANI_1_1406104)
ANI_1_2056104	4986060	Aspergillus niger CBS 513.88	salicylate synthetase(ANI_1_2056104)
ANI_1_2122184	4991236	Aspergillus niger CBS 513.88	MFS monocarboxylate transporter(ANI_1_2122184)
ANI_1_1530064	4981436	Aspergillus niger CBS 513.88	C6 zinc finger domain protein(ANI_1_1530064)
ANI_1_2090014	4978052	Aspergillus niger CBS 513.88	hypothetical protein(ANI_1_2090014)
ANI_1_1508134	4988071	Aspergillus niger CBS 513.88	hypothetical protein(ANI_1_1508134)
ANI_1_1176144	4989265	Aspergillus niger CBS 513.88	NADH-ubiquinone oxidoreductase subunit(ANI_1_1176144)
ANI_1_1632094	4984344	Aspergillus niger CBS 513.88	hypothetical protein(ANI_1_1632094)
ANI_1_1062134	4988383	Aspergillus niger CBS 513.88	hypothetical protein(ANI_1_1062134)
ANI_1_1554034	4980632	Aspergillus niger CBS 513.88	hypothetical protein(ANI_1_1554034)
ANI_1_1656064	4981603	Aspergillus niger CBS 513.88	WW domain protein(ANI_1_1656064)
ANI_1_2020144	4989197	Aspergillus niger CBS 513.88	cytochrome P450 monooxygenase(ANI_1_2020144)
ANI_1_2614074	4983529	Aspergillus niger CBS 513.88	hypothetical protein(ANI_1_2614074)
ANI_1_2248184	4991368	Aspergillus niger CBS 513.88	glycosyl hydrolase(ANI_1_2248184)
ANI_1_1266184	4991252	Aspergillus niger CBS 513.88	vesicle transport protein ykt6(ANI_1_1266184)
ANI_1_1542034	4980623	Aspergillus niger CBS 513.88	chitin synthase C(ANI_1_1542034)
ANI_1_2410024	4978828	Aspergillus niger CBS 513.88	C6 finger domain protein(ANI_1_2410024)
ANI_1_18104	4985387	Aspergillus niger CBS 513.88	mRNA processing protein (Mss51)(ANI_1_18104)
ANI_1_2180074	4983131	Aspergillus niger CBS 513.88	hypothetical protein(ANI_1_2180074)
ANI_1_1188124	4987044	Aspergillus niger CBS 513.88	phosphatidylserine decarboxylase(ANI_1_1188124)
ANI_1_1566024	4979659	Aspergillus niger CBS 513.88	dephospho-CoA kinase(ANI_1_1566024)
ANI_1_1140184	4991120	Aspergillus niger CBS 513.88	hypothetical protein(ANI_1_1140184)
ANI_1_1176164	4989802	Aspergillus niger CBS 513.88	hypothetical protein(ANI_1_1176164)
ANI_1_1644064	4981581	Aspergillus niger CBS 513.88	D-xylulose kinase A(ANI_1_1644064)
ANI_1_1954184	4991030	Aspergillus niger CBS 513.88	C6 transcription factor(ANI_1_1954184)
ANI_1_2602094	4985333	Aspergillus niger CBS 513.88	cystathionine gamma-synthase(ANI_1_2602094)
ANI_1_2536024	4979001	Aspergillus niger CBS 513.88	hypothetical protein(ANI_1_2536024)
ANI_1_2032144	4989204	Aspergillus niger CBS 513.88	hypothetical protein(ANI_1_2032144)
ANI_1_1750104	4985776	Aspergillus niger CBS 513.88	esterase(ANI_1_1750104)
ANI_1_2090024	4979623	Aspergillus niger CBS 513.88	hypothetical protein(ANI_1_2090024)
ANI_1_1852144	4989013	Aspergillus niger CBS 513.88	hypothetical protein(ANI_1_1852144)
ANI_1_2294094	4985001	Aspergillus niger CBS 513.88	hypothetical protein(ANI_1_2294094)
ANI_1_1746094	4984488	Aspergillus niger CBS 513.88	sodium ion/proton exchanger(ANI_1_1746094)
ANI_1_1152164	4989760	Aspergillus niger CBS 513.88	hypothetical protein(ANI_1_1152164)
ANI_1_1656074	4982441	Aspergillus niger CBS 513.88	glutamate cysteine ligase(ANI_1_1656074)
ANI_1_1074124	4986934	Aspergillus niger CBS 513.88	mucin family signaling protein Msb2(ANI_1_1074124)
ANI_1_2282074	4983212	Aspergillus niger CBS 513.88	hypothetical protein(ANI_1_2282074)
ANI_1_1758064	4981755	Aspergillus niger CBS 513.88	hypothetical protein(ANI_1_1758064)
ANI_1_1418104	4985505	Aspergillus niger CBS 513.88	translin-associated factor TraX(ANI_1_1418104)
ANI_1_1566034	4980637	Aspergillus niger CBS 513.88	hypothetical protein(ANI_1_1566034)
ANI_1_1644094	4984354	Aspergillus niger CBS 513.88	hypothetical protein(ANI_1_1644094)
ANI_1_1406124	4987275	Aspergillus niger CBS 513.88	ATP synthase subunit beta(ANI_1_1406124)
ANI_1_1668024	4979738	Aspergillus niger CBS 513.88	Inorganic pyrophosphatase(ANI_1_1668024)
ANI_1_1086124	4986949	Aspergillus niger CBS 513.88	ferric-chelate reductase(ANI_1_1086124)
ANI_1_1734094	4984478	Aspergillus niger CBS 513.88	FAD binding monooxygenase(ANI_1_1734094)
ANI_1_2422024	4978853	Aspergillus niger CBS 513.88	MFS multidrug transporter(ANI_1_2422024)
ANI_1_1774104	4985800	Aspergillus niger CBS 513.88	cycloheximide resistance protein(ANI_1_1774104)
ANI_1_2422014	4977588	Aspergillus niger CBS 513.88	cytoplasmic tRNA 2-thiolation protein 1(ANI_1_2422014)
ANI_1_1966144	4989145	Aspergillus niger CBS 513.88	Myb-like DNA-binding domain protein(ANI_1_1966144)
ANI_1_1578024	4979668	Aspergillus niger CBS 513.88	UDP-GAL-4-epimerase(ANI_1_1578024)
ANI_1_2524014	4978393	Aspergillus niger CBS 513.88	pre-mRNA-splicing factor cwc22(ANI_1_2524014)
ANI_1_2192024	4978559	Aspergillus niger CBS 513.88	hypothetical protein(ANI_1_2192024)
ANI_1_2110184	4991225	Aspergillus niger CBS 513.88	hypothetical protein(ANI_1_2110184)
ANI_1_2396094	4985106	Aspergillus niger CBS 513.88	amidohydrolase(ANI_1_2396094)
ANI_1_1762134	4988336	Aspergillus niger CBS 513.88	C6 zinc finger domain protein(ANI_1_1762134)
ANI_1_2434014	4978115	Aspergillus niger CBS 513.88	sin3 complex subunit (Stb2)(ANI_1_2434014)
ANI_1_1050184	4991050	Aspergillus niger CBS 513.88	C2H2 finger domain protein(ANI_1_1050184)
ANI_1_2626024	4979152	Aspergillus niger CBS 513.88	VanZ domain protein(ANI_1_2626024)
ANI_1_1266164	4989899	Aspergillus niger CBS 513.88	hypothetical protein(ANI_1_1266164)
ANI_1_1406134	4987989	Aspergillus niger CBS 513.88	hypothetical protein(ANI_1_1406134)
ANI_1_2146184	4991255	Aspergillus niger CBS 513.88	hypothetical protein(ANI_1_2146184)
ANI_1_1864144	4989027	Aspergillus niger CBS 513.88	fatty acid desaturase(ANI_1_1864144)
ANI_1_2270074	4983205	Aspergillus niger CBS 513.88	acetyltransferase, GNAT family(ANI_1_2270074)
ANI_1_1508124	4987407	Aspergillus niger CBS 513.88	endo-1,3(4)-beta-glucanase(ANI_1_1508124)
ANI_1_2500074	4983411	Aspergillus niger CBS 513.88	MFS multidrug transporter(ANI_1_2500074)
ANI_1_1554064	4981454	Aspergillus niger CBS 513.88	FAD monooxygenase(ANI_1_1554064)
ANI_1_1530034	4980612	Aspergillus niger CBS 513.88	NACHT domain protein(ANI_1_1530034)
ANI_1_1578014	4978234	Aspergillus niger CBS 513.88	carboxy-cis,cis-muconate cyclase(ANI_1_1578014)
ANI_1_168174	4990292	Aspergillus niger CBS 513.88	cellobiose dehydrogenase(ANI_1_168174)
ANI_1_2790014	4977032	Aspergillus niger CBS 513.88	DNA repair protein Rad50(ANI_1_2790014)
ANI_1_1176134	4987731	Aspergillus niger CBS 513.88	hypothetical protein(ANI_1_1176134)
ANI_1_1942184	4991015	Aspergillus niger CBS 513.88	geranylgeranyl transferase type II alpha subunit(ANI_1_1942184)
ANI_1_2524024	4978991	Aspergillus niger CBS 513.88	hypothetical protein(ANI_1_2524024)
ANI_1_2212184	4991342	Aspergillus niger CBS 513.88	ubiE/COQ5 methyltransferase(ANI_1_2212184)
ANI_1_1464024	4979529	Aspergillus niger CBS 513.88	ATP-dependent RNA helicase FAL1(ANI_1_1464024)
ANI_1_1418124	4987291	Aspergillus niger CBS 513.88	MFS multidrug transporter(ANI_1_1418124)
ANI_1_1406144	4988492	Aspergillus niger CBS 513.88	nmrA-like family protein(ANI_1_1406144)
ANI_1_18154	4989345	Aspergillus niger CBS 513.88	HPP family protein(ANI_1_18154)
ANI_1_2056144	4989245	Aspergillus niger CBS 513.88	cytoplasmic dynein intermediate chain(ANI_1_2056144)
ANI_1_1530014	4977825	Aspergillus niger CBS 513.88	methionine aminopeptidase 2(ANI_1_1530014)
ANI_1_1888144	4989046	Aspergillus niger CBS 513.88	alcohol dehydrogenase(ANI_1_1888144)
ANI_1_1620064	4981545	Aspergillus niger CBS 513.88	hypothetical protein(ANI_1_1620064)
ANI_1_2446014	4978477	Aspergillus niger CBS 513.88	regulatory protein abaA(ANI_1_2446014)
ANI_1_2032184	4991127	Aspergillus niger CBS 513.88	cysteine dioxygenase(ANI_1_2032184)
ANI_1_1452034	4980547	Aspergillus niger CBS 513.88	uracil transporter(ANI_1_1452034)
ANI_1_1316104	4985401	Aspergillus niger CBS 513.88	hypothetical protein(ANI_1_1316104)
ANI_1_2500024	4978952	Aspergillus niger CBS 513.88	diphthamide biosynthesis protein 1(ANI_1_2500024)
ANI_1_1188184	4991151	Aspergillus niger CBS 513.88	pH-response regulator protein palF/RIM8(ANI_1_1188184)
ANI_1_1440064	4981353	Aspergillus niger CBS 513.88	NADH-dependent flavin oxidoreductase(ANI_1_1440064)
ANI_1_1464034	4980554	Aspergillus niger CBS 513.88	catalase(ANI_1_1464034)
ANI_1_2020184	4991116	Aspergillus niger CBS 513.88	nitroreductase family protein(ANI_1_2020184)
ANI_1_2396074	4983309	Aspergillus niger CBS 513.88	hypothetical protein(ANI_1_2396074)
ANI_1_1566064	4981466	Aspergillus niger CBS 513.88	hypothetical protein(ANI_1_1566064)
ANI_1_1266144	4989322	Aspergillus niger CBS 513.88	peptidyl-prolyl cis-trans isomerase H(ANI_1_1266144)
ANI_1_2158184	4991266	Aspergillus niger CBS 513.88	C6 finger domain protein(ANI_1_2158184)
ANI_1_1954144	4989127	Aspergillus niger CBS 513.88	hypothetical protein(ANI_1_1954144)
ANI_1_1304124	4987163	Aspergillus niger CBS 513.88	6-hydroxy-D-nicotine oxidase(ANI_1_1304124)
ANI_1_1418134	4988005	Aspergillus niger CBS 513.88	RHS Repeat protein(ANI_1_1418134)
ANI_1_1668014	4977167	Aspergillus niger CBS 513.88	PAB-dependent poly(A)-specific ribonuclease subunit PAN3(ANI_1_1668014)
ANI_1_1852184	4990869	Aspergillus niger CBS 513.88	hypothetical protein(ANI_1_1852184)
ANI_1_1578034	4980647	Aspergillus niger CBS 513.88	BTB/POZ domain protein(ANI_1_1578034)
ANI_1_1254164	4989883	Aspergillus niger CBS 513.88	oxidoreductase, zinc-binding dehydrogenase family(ANI_1_1254164)
ANI_1_1554084	4984176	Aspergillus niger CBS 513.88	chitinase(ANI_1_1554084)
ANI_1_190094	4984359	Aspergillus niger CBS 513.88	ribosome assembly protein rrb1(ANI_1_190094)
ANI_1_2500014	4978105	Aspergillus niger CBS 513.88	hypothetical protein(ANI_1_2500014)
ANI_1_1930184	4990987	Aspergillus niger CBS 513.88	hypothetical protein(ANI_1_1930184)
ANI_1_2192094	4984910	Aspergillus niger CBS 513.88	MFS multidrug transporter(ANI_1_2192094)
ANI_1_2320014	4977024	Aspergillus niger CBS 513.88	hypothetical protein(ANI_1_2320014)
ANI_1_1062104	4986231	Aspergillus niger CBS 513.88	tRNA-splicing endonuclease(ANI_1_1062104)
ANI_1_2410074	4983324	Aspergillus niger CBS 513.88	SWI/SNF family DNA-dependent ATPase Ris1(ANI_1_2410074)
ANI_1_1440074	4983385	Aspergillus niger CBS 513.88	proteasome regulatory particle subunit (RpnI)(ANI_1_1440074)
ANI_1_1266134	4987821	Aspergillus niger CBS 513.88	glucose-methanol-choline (gmc) oxidoreductase(ANI_1_1266134)
ANI_1_1508104	4985587	Aspergillus niger CBS 513.88	amidohydrolase amhX(ANI_1_1508104)
ANI_1_2434024	4978860	Aspergillus niger CBS 513.88	CobW domain protein(ANI_1_2434024)
ANI_1_1242164	4989866	Aspergillus niger CBS 513.88	protein tyrosine phosphatase Pps1(ANI_1_1242164)
ANI_1_2458014	4977029	Aspergillus niger CBS 513.88	calmodulin-binding protein Sha1(ANI_1_2458014)
ANI_1_1406164	4990094	Aspergillus niger CBS 513.88	hypothetical protein(ANI_1_1406164)
ANI_1_18134	4987612	Aspergillus niger CBS 513.88	spliceosome-associated protein 49(ANI_1_18134)
ANI_1_1440034	4980537	Aspergillus niger CBS 513.88	O-methyltransferase(ANI_1_1440034)
ANI_1_1418144	4988501	Aspergillus niger CBS 513.88	short chain type dehydrogenase(ANI_1_1418144)
ANI_1_2626074	4983536	Aspergillus niger CBS 513.88	hypothetical protein(ANI_1_2626074)
ANI_1_1254144	4989317	Aspergillus niger CBS 513.88	heat shock protein(ANI_1_1254144)
ANI_1_1750144	4988882	Aspergillus niger CBS 513.88	adhesin(ANI_1_1750144)
ANI_1_1824094	4984578	Aspergillus niger CBS 513.88	cytochrome P450(ANI_1_1824094)
ANI_1_1230184	4991219	Aspergillus niger CBS 513.88	hypothetical protein(ANI_1_1230184)
ANI_1_2192064	4982294	Aspergillus niger CBS 513.88	hypothetical protein(ANI_1_2192064)
ANI_1_1966104	4985975	Aspergillus niger CBS 513.88	hypothetical protein(ANI_1_1966104)
ANI_1_1578064	4981479	Aspergillus niger CBS 513.88	hypothetical protein(ANI_1_1578064)
ANI_1_104104	4985422	Aspergillus niger CBS 513.88	DNA-directed RNA polymerase II subunit RPB2(ANI_1_104104)
ANI_1_1750134	4988326	Aspergillus niger CBS 513.88	hypothetical protein(ANI_1_1750134)
ANI_1_1452014	4977255	Aspergillus niger CBS 513.88	conidiation-specific protein 10(ANI_1_1452014)
ANI_1_1188164	4989819	Aspergillus niger CBS 513.88	hypothetical protein(ANI_1_1188164)
ANI_1_1390084	4983953	Aspergillus niger CBS 513.88	mating-type alpha-pheromone receptor PreB(ANI_1_1390084)
ANI_1_1632074	4982407	Aspergillus niger CBS 513.88	hypothetical protein(ANI_1_1632074)
ANI_1_246184	4990495	Aspergillus niger CBS 513.88	hypothetical protein(ANI_1_246184)
ANI_1_2282024	4978642	Aspergillus niger CBS 513.88	hypothetical protein(ANI_1_2282024)
ANI_1_1554094	4984257	Aspergillus niger CBS 513.88	rhamnogalacturonate lyase B(ANI_1_1554094)
ANI_1_1876144	4989036	Aspergillus niger CBS 513.88	hypothetical protein(ANI_1_1876144)
ANI_1_2068104	4986068	Aspergillus niger CBS 513.88	C6 transcription factor(ANI_1_2068104)
ANI_1_1864184	4990878	Aspergillus niger CBS 513.88	hypothetical protein(ANI_1_1864184)
ANI_1_1620094	4984329	Aspergillus niger CBS 513.88	sphingosine N-acyltransferase lac1(ANI_1_1620094)
ANI_1_1304104	4985366	Aspergillus niger CBS 513.88	hypothetical protein(ANI_1_1304104)
ANI_1_2180094	4984884	Aspergillus niger CBS 513.88	sugar isomerase, KpsF/GutQ(ANI_1_2180094)
ANI_1_2512014	4978209	Aspergillus niger CBS 513.88	hypothetical protein(ANI_1_2512014)
ANI_1_1050144	4989177	Aspergillus niger CBS 513.88	TATA-binding protein associated factor Taf2(ANI_1_1050144)
ANI_1_2422074	4983335	Aspergillus niger CBS 513.88	hypothetical protein(ANI_1_2422074)
ANI_1_1566084	4984190	Aspergillus niger CBS 513.88	negative regulator of the PHO system(ANI_1_1566084)
ANI_1_1254134	4987814	Aspergillus niger CBS 513.88	polyketide synthase(ANI_1_1254134)
ANI_1_2384094	4985099	Aspergillus niger CBS 513.88	methionine permease(ANI_1_2384094)
ANI_1_2192074	4983140	Aspergillus niger CBS 513.88	drug resistance protein(ANI_1_2192074)
ANI_1_2118094	4984834	Aspergillus niger CBS 513.88	hypothetical protein(ANI_1_2118094)
ANI_1_2282014	4978190	Aspergillus niger CBS 513.88	hypothetical protein(ANI_1_2282014)
ANI_1_1942144	4989106	Aspergillus niger CBS 513.88	hypothetical protein(ANI_1_1942144)
ANI_1_1074104	4986246	Aspergillus niger CBS 513.88	aminotransferase(ANI_1_1074104)
ANI_1_1062124	4986923	Aspergillus niger CBS 513.88	catalase A(ANI_1_1062124)
ANI_1_2044144	4989228	Aspergillus niger CBS 513.88	DnaJ domain protein(ANI_1_2044144)
ANI_1_1390094	4985286	Aspergillus niger CBS 513.88	MAP kinase kinase Ste7(ANI_1_1390094)
ANI_1_1632064	4981571	Aspergillus niger CBS 513.88	hypothetical protein(ANI_1_1632064)
ANI_1_246174	4990352	Aspergillus niger CBS 513.88	nmrA-like family protein(ANI_1_246174)
ANI_1_1656014	4977780	Aspergillus niger CBS 513.88	hypothetical protein(ANI_1_1656014)
ANI_1_264024	4978683	Aspergillus niger CBS 513.88	3' exoribonuclease family protein (Rrp42)(ANI_1_264024)
ANI_1_1888184	4990922	Aspergillus niger CBS 513.88	rho guanyl nucleotide exchange factor(ANI_1_1888184)
ANI_1_116104	4985429	Aspergillus niger CBS 513.88	heat shock protein STI1(ANI_1_116104)
ANI_1_1812094	4984570	Aspergillus niger CBS 513.88	hypothetical protein(ANI_1_1812094)
ANI_1_1006034	4980088	Aspergillus niger CBS 513.88	integral membrane protein(ANI_1_1006034)
ANI_1_234184	4990487	Aspergillus niger CBS 513.88	hypothetical protein(ANI_1_234184)
ANI_1_1684124	4987576	Aspergillus niger CBS 513.88	zinc-type alcohol dehydrogenase-like protein(ANI_1_1684124)
ANI_1_1824074	4982646	Aspergillus niger CBS 513.88	ubiquitin domain protein(ANI_1_1824074)
ANI_1_1368144	4988460	Aspergillus niger CBS 513.88	amine oxidase, flavin-containing superfamily(ANI_1_1368144)
ANI_1_1798144	4988961	Aspergillus niger CBS 513.88	lipase(ANI_1_1798144)
ANI_1_2716024	4979264	Aspergillus niger CBS 513.88	hypothetical protein(ANI_1_2716024)
ANI_1_2004074	4982868	Aspergillus niger CBS 513.88	pfkB family carbohydrate kinase (Mak32)(ANI_1_2004074)
ANI_1_2344014	4977221	Aspergillus niger CBS 513.88	MFS multidrug transporter(ANI_1_2344014)
ANI_1_2434074	4983344	Aspergillus niger CBS 513.88	H+/nucleoside cotransporter(ANI_1_2434074)
ANI_1_1356164	4990012	Aspergillus niger CBS 513.88	histidine acid phosphatase(ANI_1_1356164)
ANI_1_1672134	4988233	Aspergillus niger CBS 513.88	3' exoribonuclease family protein(ANI_1_1672134)
ANI_1_1390064	4981290	Aspergillus niger CBS 513.88	hypothetical protein(ANI_1_1390064)
ANI_1_1098164	4989712	Aspergillus niger CBS 513.88	dehydrogenase qutH(ANI_1_1098164)
ANI_1_246164	4989766	Aspergillus niger CBS 513.88	MYND-type zinc finger protein samB(ANI_1_246164)
ANI_1_1242134	4987809	Aspergillus niger CBS 513.88	C6 transcription factor(ANI_1_1242134)
ANI_1_2602014	4978053	Aspergillus niger CBS 513.88	DNA mismatch repair protein Msh4(ANI_1_2602014)
ANI_1_2356014	4978450	Aspergillus niger CBS 513.88	PTH11-like integral membrane protein(ANI_1_2356014)
ANI_1_1774184	4990785	Aspergillus niger CBS 513.88	nucleolar GTP-binding protein 2(ANI_1_1774184)
ANI_1_2422094	4985124	Aspergillus niger CBS 513.88	D-lactate dehydrogenase(ANI_1_2422094)
ANI_1_1344184	4991310	Aspergillus niger CBS 513.88	peroxin 26(ANI_1_1344184)
ANI_1_2332024	4978722	Aspergillus niger CBS 513.88	chitin synthase(ANI_1_2332024)
ANI_1_1824064	4981822	Aspergillus niger CBS 513.88	integral membrane protein(ANI_1_1824064)
ANI_1_1368134	4987950	Aspergillus niger CBS 513.88	hypothetical protein(ANI_1_1368134)
ANI_1_104134	4987654	Aspergillus niger CBS 513.88	Hsp70 nucleotide exchange factor fes1(ANI_1_104134)
ANI_1_276024	4978688	Aspergillus niger CBS 513.88	v-type proton ATPase subunit B(ANI_1_276024)
ANI_1_1230164	4989846	Aspergillus niger CBS 513.88	hypothetical protein(ANI_1_1230164)
ANI_1_1798134	4988368	Aspergillus niger CBS 513.88	tyrosinase(ANI_1_1798134)
ANI_1_1018034	4980102	Aspergillus niger CBS 513.88	oxalate decarboxylase oxdC(ANI_1_1018034)
ANI_1_2356024	4978758	Aspergillus niger CBS 513.88	hypothetical protein(ANI_1_2356024)
ANI_1_2004064	4982022	Aspergillus niger CBS 513.88	glycosidase crf2(ANI_1_2004064)
ANI_1_1930144	4989074	Aspergillus niger CBS 513.88	HVA22 domain membrane protein(ANI_1_1930144)
ANI_1_1672144	4988769	Aspergillus niger CBS 513.88	hypothetical protein(ANI_1_1672144)
ANI_1_1926094	4984643	Aspergillus niger CBS 513.88	hypothetical protein(ANI_1_1926094)
ANI_1_2716014	4977353	Aspergillus niger CBS 513.88	endosomal peripheral membrane protein (Mon2)(ANI_1_2716014)
ANI_1_1242144	4989309	Aspergillus niger CBS 513.88	acetyl-CoA acetyltransferase IA(ANI_1_1242144)
ANI_1_116114	4986531	Aspergillus niger CBS 513.88	U6 snRNA-associated Sm-like protein LSm5(ANI_1_116114)
ANI_1_150034	4980117	Aspergillus niger CBS 513.88	endonuclease/exonuclease/phosphatase family protein(ANI_1_150034)
ANI_1_1458164	4990202	Aspergillus niger CBS 513.88	geranylgeranyl transferase beta subunit(ANI_1_1458164)
ANI_1_1812074	4982622	Aspergillus niger CBS 513.88	hypothetical protein(ANI_1_1812074)
ANI_1_2728024	4979273	Aspergillus niger CBS 513.88	sigma-70 region 2 family protein(ANI_1_2728024)
ANI_1_2134104	4986139	Aspergillus niger CBS 513.88	chitin biosynthesis protein (Chs5)(ANI_1_2134104)
ANI_1_2016074	4982911	Aspergillus niger CBS 513.88	aminohydrolase(ANI_1_2016074)
ANI_1_2332014	4977749	Aspergillus niger CBS 513.88	extracellular elastinolytic metalloproteinase(ANI_1_2332014)
ANI_1_1750184	4990747	Aspergillus niger CBS 513.88	calcium homeostasis protein Regucalcin(ANI_1_1750184)
ANI_1_1368164	4990028	Aspergillus niger CBS 513.88	MFS transporter (Mch2)(ANI_1_1368164)
ANI_1_1938074	4982783	Aspergillus niger CBS 513.88	polyprenyl synthetase(ANI_1_1938074)
ANI_1_2294014	4977368	Aspergillus niger CBS 513.88	MFS transporter(ANI_1_2294014)
ANI_1_1230134	4987795	Aspergillus niger CBS 513.88	FAD binding domain protein(ANI_1_1230134)
ANI_1_104144	4988478	Aspergillus niger CBS 513.88	CIA30 family protein(ANI_1_104144)
ANI_1_1660134	4988211	Aspergillus niger CBS 513.88	hypothetical protein(ANI_1_1660134)
ANI_1_128114	4986539	Aspergillus niger CBS 513.88	C6 transcription factor(ANI_1_128114)
ANI_1_234164	4989758	Aspergillus niger CBS 513.88	ATP-dependent RNA helicase dbp7(ANI_1_234164)
ANI_1_2230024	4978595	Aspergillus niger CBS 513.88	metallo-beta-lactamase superfamily protein(ANI_1_2230024)
ANI_1_2208104	4986297	Aspergillus niger CBS 513.88	hypothetical protein(ANI_1_2208104)
ANI_1_1800094	4984555	Aspergillus niger CBS 513.88	oxidoreductase, short chain dehydrogenase/reductase family(ANI_1_1800094)
ANI_1_1786184	4990795	Aspergillus niger CBS 513.88	molybdenum cofactor sulfurase(ANI_1_1786184)
ANI_1_2320024	4978713	Aspergillus niger CBS 513.88	membrane protein TMS1(ANI_1_2320024)
ANI_1_2004094	4984742	Aspergillus niger CBS 513.88	hypothetical protein(ANI_1_2004094)
ANI_1_116124	4986917	Aspergillus niger CBS 513.88	3'(2'),5'-bisphosphate nucleotidase(ANI_1_116124)
ANI_1_2028024	4980006	Aspergillus niger CBS 513.88	TBC domain(ANI_1_2028024)
ANI_1_222174	4990332	Aspergillus niger CBS 513.88	hypothetical protein(ANI_1_222174)
ANI_1_1480084	4984069	Aspergillus niger CBS 513.88	protein kinase(ANI_1_1480084)
ANI_1_264064	4981480	Aspergillus niger CBS 513.88	protein HbrB(ANI_1_264064)
ANI_1_1098184	4991096	Aspergillus niger CBS 513.88	alpha-glucosidase(ANI_1_1098184)
ANI_1_1542094	4984250	Aspergillus niger CBS 513.88	hypothetical protein(ANI_1_1542094)
ANI_1_2728014	4977573	Aspergillus niger CBS 513.88	DNA replication helicase Dna2(ANI_1_2728014)
ANI_1_2564094	4985283	Aspergillus niger CBS 513.88	negative regulator of mitosis(ANI_1_2564094)
ANI_1_2368024	4978770	Aspergillus niger CBS 513.88	sialidase(ANI_1_2368024)
ANI_1_2016064	4982037	Aspergillus niger CBS 513.88	hypothetical protein(ANI_1_2016064)
ANI_1_1230144	4989304	Aspergillus niger CBS 513.88	protein cft1(ANI_1_1230144)
ANI_1_234154	4989495	Aspergillus niger CBS 513.88	DNA damage and replication checkpoint protein Rfx1(ANI_1_234154)
ANI_1_2294024	4978674	Aspergillus niger CBS 513.88	OB-fold nucleic acid binding domain protein(ANI_1_2294024)
ANI_1_1660144	4988758	Aspergillus niger CBS 513.88	phospholipid:diacylglycerol acyltransferase(ANI_1_1660144)
ANI_1_1272024	4979377	Aspergillus niger CBS 513.88	ubiquitin conjugating enzyme (UbcB)(ANI_1_1272024)
ANI_1_1942104	4985953	Aspergillus niger CBS 513.88	sulfite reductase(ANI_1_1942104)
ANI_1_2230014	4978230	Aspergillus niger CBS 513.88	glucuronyl hydrolase(ANI_1_2230014)
ANI_1_1706014	4977088	Aspergillus niger CBS 513.88	U3 small nucleolar RNA-associated protein Utp11(ANI_1_1706014)
ANI_1_1672124	4987567	Aspergillus niger CBS 513.88	hypothetical protein(ANI_1_1672124)
ANI_1_1242124	4987115	Aspergillus niger CBS 513.88	amino acid permease family protein(ANI_1_1242124)
ANI_1_116134	4987660	Aspergillus niger CBS 513.88	imidazoleglycerol-phosphate dehydratase(ANI_1_116134)
ANI_1_2320094	4985036	Aspergillus niger CBS 513.88	hypothetical protein(ANI_1_2320094)
ANI_1_264074	4982490	Aspergillus niger CBS 513.88	casein kinase II beta 2 subunit(ANI_1_264074)
ANI_1_1926064	4981921	Aspergillus niger CBS 513.88	hypothetical protein(ANI_1_1926064)
ANI_1_1112084	4983702	Aspergillus niger CBS 513.88	hypothetical protein(ANI_1_1112084)
ANI_1_1542084	4984169	Aspergillus niger CBS 513.88	alkaline phosphatase(ANI_1_1542084)
ANI_1_2016094	4984761	Aspergillus niger CBS 513.88	mediator of RNA polymerase II transcription subunit 7(ANI_1_2016094)
ANI_1_1238084	4983807	Aspergillus niger CBS 513.88	PH domain protein(ANI_1_1238084)
ANI_1_2626014	4978460	Aspergillus niger CBS 513.88	endo mannanase, GH76 family(ANI_1_2626014)
ANI_1_1902094	4984628	Aspergillus niger CBS 513.88	AAA family ATPase(ANI_1_1902094)
ANI_1_2458074	4983364	Aspergillus niger CBS 513.88	hypothetical protein(ANI_1_2458074)
ANI_1_1006074	4983032	Aspergillus niger CBS 513.88	NAD dependent epimerase/dehydratase(ANI_1_1006074)
ANI_1_210174	4990325	Aspergillus niger CBS 513.88	hypothetical protein(ANI_1_210174)
ANI_1_2180024	4978549	Aspergillus niger CBS 513.88	hypothetical protein(ANI_1_2180024)
ANI_1_1344134	4987924	Aspergillus niger CBS 513.88	exonuclease(ANI_1_1344134)
ANI_1_1272034	4980332	Aspergillus niger CBS 513.88	hypothetical protein(ANI_1_1272034)
ANI_1_234144	4988564	Aspergillus niger CBS 513.88	L-arabitol dehydrogenase(ANI_1_234144)
ANI_1_1774134	4988349	Aspergillus niger CBS 513.88	hypothetical protein(ANI_1_1774134)
ANI_1_1390024	4979463	Aspergillus niger CBS 513.88	APSES transcription factor(ANI_1_1390024)
ANI_1_1798104	4985839	Aspergillus niger CBS 513.88	hypothetical protein(ANI_1_1798104)
ANI_1_1344124	4987201	Aspergillus niger CBS 513.88	short-chain dehydrogenase(ANI_1_1344124)
ANI_1_2146104	4986179	Aspergillus niger CBS 513.88	inulinase(ANI_1_2146104)
ANI_1_1800074	4982610	Aspergillus niger CBS 513.88	hypothetical protein(ANI_1_1800074)
ANI_1_1098124	4986961	Aspergillus niger CBS 513.88	hypothetical protein(ANI_1_1098124)
ANI_1_2446094	4985139	Aspergillus niger CBS 513.88	cyanamide hydratase(ANI_1_2446094)
ANI_1_222154	4989486	Aspergillus niger CBS 513.88	hypothetical protein(ANI_1_222154)
ANI_1_1356124	4987212	Aspergillus niger CBS 513.88	hypothetical protein(ANI_1_1356124)
ANI_1_246114	4986624	Aspergillus niger CBS 513.88	oligopeptide transporter(ANI_1_246114)
ANI_1_1786104	4985817	Aspergillus niger CBS 513.88	HEAT repeat protein(ANI_1_1786104)
ANI_1_14	4978422	Aspergillus niger CBS 513.88	DNA-binding protein HGH1(ANI_1_14)
ANI_1_1668094	4984384	Aspergillus niger CBS 513.88	cytochrome P450 alkane hydroxylase(ANI_1_1668094)
ANI_1_1356104	4985441	Aspergillus niger CBS 513.88	phosphatidylserine decarboxylase family protein(ANI_1_1356104)
ANI_1_1006064	4982086	Aspergillus niger CBS 513.88	Inosine-5'-monophosphate dehydrogenase(ANI_1_1006064)
ANI_1_1086134	4987633	Aspergillus niger CBS 513.88	snRNA cap binding complex subunit (Gcr3)(ANI_1_1086134)
ANI_1_1230124	4987097	Aspergillus niger CBS 513.88	hypothetical protein(ANI_1_1230124)
ANI_1_2552094	4985251	Aspergillus niger CBS 513.88	hypothetical protein(ANI_1_2552094)
ANI_1_2032104	4986033	Aspergillus niger CBS 513.88	phosphotransferase family protein(ANI_1_2032104)
ANI_1_1774144	4988924	Aspergillus niger CBS 513.88	cytochrome P450(ANI_1_1774144)
ANI_1_1344144	4988440	Aspergillus niger CBS 513.88	hypothetical protein(ANI_1_1344144)
ANI_1_234134	4987740	Aspergillus niger CBS 513.88	killer toxin sensitivity protein (Iki1)(ANI_1_234134)
ANI_1_174024	4978624	Aspergillus niger CBS 513.88	sorting nexin-41(ANI_1_174024)
ANI_1_1530094	4984232	Aspergillus niger CBS 513.88	monocarboxylate transporter(ANI_1_1530094)
ANI_1_2614024	4979137	Aspergillus niger CBS 513.88	hypothetical protein(ANI_1_2614024)
ANI_1_1938064	4981932	Aspergillus niger CBS 513.88	protein grc3(ANI_1_1938064)
ANI_1_2028094	4984772	Aspergillus niger CBS 513.88	hypothetical protein(ANI_1_2028094)
ANI_1_1800064	4981795	Aspergillus niger CBS 513.88	phosphoglycerate mutase family protein(ANI_1_1800064)
ANI_1_1914074	4982769	Aspergillus niger CBS 513.88	hypothetical protein(ANI_1_1914074)
ANI_1_1242104	4986408	Aspergillus niger CBS 513.88	two-component sensor protein histidine protein kinase (dhkk, dhkj)(ANI_1_1242104)
ANI_1_1332164	4989976	Aspergillus niger CBS 513.88	hypothetical protein(ANI_1_1332164)
ANI_1_150074	4982417	Aspergillus niger CBS 513.88	vacuolar protein sorting-associated protein 29(ANI_1_150074)
ANI_1_222164	4989744	Aspergillus niger CBS 513.88	C6 zinc finger domain protein(ANI_1_222164)
ANI_1_1672104	4985687	Aspergillus niger CBS 513.88	hypothetical protein(ANI_1_1672104)
ANI_1_162024	4978614	Aspergillus niger CBS 513.88	protein kinase(ANI_1_162024)
ANI_1_222134	4987734	Aspergillus niger CBS 513.88	hypothetical protein(ANI_1_222134)
ANI_1_2096184	4991211	Aspergillus niger CBS 513.88	pentafunctional AROM polypeptide(ANI_1_2096184)
ANI_1_2602024	4979103	Aspergillus niger CBS 513.88	AAR2 domain protein(ANI_1_2602024)
ANI_1_1824014	4977482	Aspergillus niger CBS 513.88	acyl-CoA thioesterase II(ANI_1_1824014)
ANI_1_1542064	4981445	Aspergillus niger CBS 513.88	galactosyl transferase GMA12/MNN10 family protein(ANI_1_1542064)
ANI_1_104184	4990395	Aspergillus niger CBS 513.88	hypothetical protein(ANI_1_104184)
ANI_1_1124124	4986981	Aspergillus niger CBS 513.88	dimethylaniline monooxygenase(ANI_1_1124124)
ANI_1_1368124	4987218	Aspergillus niger CBS 513.88	rRNA processing protein Nop9(ANI_1_1368124)
ANI_1_1492084	4984090	Aspergillus niger CBS 513.88	hypothetical protein(ANI_1_1492084)
ANI_1_1124134	4987666	Aspergillus niger CBS 513.88	alpha/beta hydrolase domain containing protein 1,3(ANI_1_1124134)
ANI_1_1554014	4978020	Aspergillus niger CBS 513.88	endopolygalacturonase C(ANI_1_1554014)
ANI_1_210154	4989472	Aspergillus niger CBS 513.88	DNA helicase ino80(ANI_1_210154)
ANI_1_1284034	4980340	Aspergillus niger CBS 513.88	TPR domain protein(ANI_1_1284034)
ANI_1_1100084	4983694	Aspergillus niger CBS 513.88	histidine acid phosphatase(ANI_1_1100084)
ANI_1_2614014	4977541	Aspergillus niger CBS 513.88	hypothetical protein(ANI_1_2614014)
ANI_1_1530084	4984149	Aspergillus niger CBS 513.88	BRCT domain protein(ANI_1_1530084)
ANI_1_1786144	4988935	Aspergillus niger CBS 513.88	hypothetical protein(ANI_1_1786144)
ANI_1_2158104	4986204	Aspergillus niger CBS 513.88	hypothetical protein(ANI_1_2158104)
ANI_1_1706064	4981701	Aspergillus niger CBS 513.88	hypothetical protein(ANI_1_1706064)
ANI_1_1356144	4988448	Aspergillus niger CBS 513.88	hypothetical protein(ANI_1_1356144)
ANI_1_1136124	4986993	Aspergillus niger CBS 513.88	hypothetical protein(ANI_1_1136124)
ANI_1_1668074	4982447	Aspergillus niger CBS 513.88	hypothetical protein(ANI_1_1668074)
ANI_1_1926074	4982775	Aspergillus niger CBS 513.88	hypothetical protein(ANI_1_1926074)
ANI_1_1660104	4985677	Aspergillus niger CBS 513.88	isoflavone reductase family protein CipA(ANI_1_1660104)
ANI_1_1272064	4982261	Aspergillus niger CBS 513.88	glutamate synthase [NADPH](ANI_1_1272064)
ANI_1_128144	4988496	Aspergillus niger CBS 513.88	phenylacetate 2-hydroxylase(ANI_1_128144)
ANI_1_1006084	4983619	Aspergillus niger CBS 513.88	fungal specific transcription factor(ANI_1_1006084)
ANI_1_2552074	4983473	Aspergillus niger CBS 513.88	hypothetical protein(ANI_1_2552074)
ANI_1_2180014	4977123	Aspergillus niger CBS 513.88	hypothetical protein(ANI_1_2180014)
ANI_1_1344164	4990000	Aspergillus niger CBS 513.88	hypothetical protein(ANI_1_1344164)
ANI_1_1390014	4977687	Aspergillus niger CBS 513.88	pseudouridine synthase TruD/Pus7(ANI_1_1390014)
ANI_1_1368104	4985448	Aspergillus niger CBS 513.88	hypothetical protein(ANI_1_1368104)
ANI_1_1554024	4979652	Aspergillus niger CBS 513.88	F-box domain protein(ANI_1_1554024)
ANI_1_1656094	4984367	Aspergillus niger CBS 513.88	hypothetical protein(ANI_1_1656094)
ANI_1_1984024	4979978	Aspergillus niger CBS 513.88	hexokinase(ANI_1_1984024)
ANI_1_1226094	4985183	Aspergillus niger CBS 513.88	40S ribosomal protein S27(ANI_1_1226094)
ANI_1_2028074	4982933	Aspergillus niger CBS 513.88	farnesyltranstransferase(ANI_1_2028074)
ANI_1_1762184	4990769	Aspergillus niger CBS 513.88	MFS multidrug transporter(ANI_1_1762184)
ANI_1_1356134	4987934	Aspergillus niger CBS 513.88	alpha-1,6-mannosyltransferase subunit(ANI_1_1356134)
ANI_1_2282094	4984993	Aspergillus niger CBS 513.88	hypothetical protein(ANI_1_2282094)
ANI_1_1786134	4988358	Aspergillus niger CBS 513.88	arylsulfatase(ANI_1_1786134)
ANI_1_1098134	4987630	Aspergillus niger CBS 513.88	sugar transporter(ANI_1_1098134)
ANI_1_1074184	4991073	Aspergillus niger CBS 513.88	hypothetical protein(ANI_1_1074184)
ANI_1_1332184	4991304	Aspergillus niger CBS 513.88	epoxide hydrolase(ANI_1_1332184)
ANI_1_222114	4986601	Aspergillus niger CBS 513.88	expressed protein(ANI_1_222114)
ANI_1_1628024	4979709	Aspergillus niger CBS 513.88	alpha-mannosidase(ANI_1_1628024)
ANI_1_1926144	4989071	Aspergillus niger CBS 513.88	hypothetical protein(ANI_1_1926144)
ANI_1_1136134	4987681	Aspergillus niger CBS 513.88	hypothetical protein(ANI_1_1136134)
ANI_1_1870014	4977883	Aspergillus niger CBS 513.88	urea carboxylase(ANI_1_1870014)
ANI_1_1260094	4985196	Aspergillus niger CBS 513.88	sulfate adenylyltransferase(ANI_1_1260094)
ANI_1_1332104	4985417	Aspergillus niger CBS 513.88	C6 zinc finger domain protein(ANI_1_1332104)
ANI_1_1182034	4980250	Aspergillus niger CBS 513.88	hypothetical protein(ANI_1_1182034)
ANI_1_128054	4981111	Aspergillus niger CBS 513.88	ubiquitin-conjugating enzyme E2 2(ANI_1_128054)
ANI_1_1492134	4988060	Aspergillus niger CBS 513.88	hypothetical protein(ANI_1_1492134)
ANI_1_1328084	4983902	Aspergillus niger CBS 513.88	N amino acid transport system protein(ANI_1_1328084)
ANI_1_1812014	4977566	Aspergillus niger CBS 513.88	prefoldin subunit 4(ANI_1_1812014)
ANI_1_1238164	4989862	Aspergillus niger CBS 513.88	serine/threonine-protein kinase rio2(ANI_1_1238164)
ANI_1_218094	4984386	Aspergillus niger CBS 513.88	nuclear polyadenylated RNA-binding protein Nab2(ANI_1_218094)
ANI_1_1582064	4981492	Aspergillus niger CBS 513.88	hypothetical protein(ANI_1_1582064)
ANI_1_2462014	4977465	Aspergillus niger CBS 513.88	MFS multidrug transporter(ANI_1_2462014)
ANI_1_2368074	4983289	Aspergillus niger CBS 513.88	hypothetical protein(ANI_1_2368074)
ANI_1_1790134	4988360	Aspergillus niger CBS 513.88	hypothetical protein(ANI_1_1790134)
ANI_1_2356094	4985067	Aspergillus niger CBS 513.88	hypothetical protein(ANI_1_2356094)
ANI_1_1960064	4981964	Aspergillus niger CBS 513.88	hypothetical protein(ANI_1_1960064)
ANI_1_1836104	4985875	Aspergillus niger CBS 513.88	nmrA-like family protein(ANI_1_1836104)
ANI_1_1524184	4990406	Aspergillus niger CBS 513.88	hypothetical protein(ANI_1_1524184)
ANI_1_1194014	4977740	Aspergillus niger CBS 513.88	succinate dehydrogenase assembly factor 2(ANI_1_1194014)
ANI_1_1260084	4983824	Aspergillus niger CBS 513.88	efflux pump antibiotic resistance protein(ANI_1_1260084)
ANI_1_116064	4981364	Aspergillus niger CBS 513.88	aspartyl protease(ANI_1_116064)
ANI_1_1480144	4988542	Aspergillus niger CBS 513.88	MATH and UCH domain protein(ANI_1_1480144)
ANI_1_1570084	4984212	Aspergillus niger CBS 513.88	hypothetical protein(ANI_1_1570084)
ANI_1_2360104	4986405	Aspergillus niger CBS 513.88	homeobox and C2H2 transcription factor(ANI_1_2360104)
ANI_1_2450024	4978891	Aspergillus niger CBS 513.88	phospholipase A2(ANI_1_2450024)
ANI_1_1136144	4989241	Aspergillus niger CBS 513.88	hypothetical protein(ANI_1_1136144)
ANI_1_1112034	4980188	Aspergillus niger CBS 513.88	C6 transcription factor(ANI_1_1112034)
ANI_1_2106144	4989324	Aspergillus niger CBS 513.88	hypothetical protein(ANI_1_2106144)
ANI_1_1696184	4990694	Aspergillus niger CBS 513.88	hypothetical protein(ANI_1_1696184)
ANI_1_1570064	4981471	Aspergillus niger CBS 513.88	hypothetical protein(ANI_1_1570064)
ANI_1_1902184	4990949	Aspergillus niger CBS 513.88	L-aminoadipate-semialdehyde dehydrogenase large subunit(ANI_1_1902184)
ANI_1_1548134	4988097	Aspergillus niger CBS 513.88	hypothetical protein(ANI_1_1548134)
ANI_1_1182024	4979319	Aspergillus niger CBS 513.88	hypothetical protein(ANI_1_1182024)
ANI_1_1492144	4988550	Aspergillus niger CBS 513.88	actin-related protein 2/3 complex subunit 3(ANI_1_1492144)
ANI_1_2462024	4978897	Aspergillus niger CBS 513.88	histone acetyltransferase type B catalytic subunit(ANI_1_2462024)
ANI_1_1148104	4986334	Aspergillus niger CBS 513.88	alcohol dehydrogenase(ANI_1_1148104)
ANI_1_1320104	4985408	Aspergillus niger CBS 513.88	RNA polymerase I subunit Rpa43(ANI_1_1320104)
ANI_1_1124164	4989732	Aspergillus niger CBS 513.88	caffeine resistance protein 5(ANI_1_1124164)
ANI_1_1400014	4977969	Aspergillus niger CBS 513.88	MFS transporter(ANI_1_1400014)
ANI_1_210144	4988551	Aspergillus niger CBS 513.88	replication factor C subunit 3(ANI_1_210144)
ANI_1_2084144	4989278	Aspergillus niger CBS 513.88	triacylglycerol lipase(ANI_1_2084144)
ANI_1_1938144	4989091	Aspergillus niger CBS 513.88	endopolygalacturonase C(ANI_1_1938144)
ANI_1_1480134	4988048	Aspergillus niger CBS 513.88	WD repeat protein(ANI_1_1480134)
ANI_1_1316094	4985228	Aspergillus niger CBS 513.88	mediator of RNA polymerase II transcription subunit 12(ANI_1_1316094)
ANI_1_1798094	4984553	Aspergillus niger CBS 513.88	hypothetical protein(ANI_1_1798094)
ANI_1_1800024	4979861	Aspergillus niger CBS 513.88	rna-binding protein(ANI_1_1800024)
ANI_1_2540074	4983465	Aspergillus niger CBS 513.88	reverse transcriptase(ANI_1_2540074)
ANI_1_2450014	4978170	Aspergillus niger CBS 513.88	urea active transporter 1(ANI_1_2450014)
ANI_1_1594024	4979681	Aspergillus niger CBS 513.88	tRNA (guanine) methyltransferase Trm5(ANI_1_1594024)
ANI_1_1332124	4987189	Aspergillus niger CBS 513.88	hypothetical protein(ANI_1_1332124)
ANI_1_1548124	4987449	Aspergillus niger CBS 513.88	alpha-1,3-mannosyltransferase alg-2(ANI_1_1548124)
ANI_1_120104	4985432	Aspergillus niger CBS 513.88	UTP--glucose-1-phosphate uridylyltransferase(ANI_1_120104)
ANI_1_1582084	4984224	Aspergillus niger CBS 513.88	cytokinesis regulator (Byr4)(ANI_1_1582084)
ANI_1_1536144	4988601	Aspergillus niger CBS 513.88	recQ-mediated genome instability protein(ANI_1_1536144)
ANI_1_1182014	4977987	Aspergillus niger CBS 513.88	sugar transporter(ANI_1_1182014)
ANI_1_24014	4978432	Aspergillus niger CBS 513.88	bZIP transcription factor HacA(ANI_1_24014)
ANI_1_2140064	4982210	Aspergillus niger CBS 513.88	hypothetical protein(ANI_1_2140064)
ANI_1_1328064	4982304	Aspergillus niger CBS 513.88	dolichyl-phosphate-mannose--protein mannosyltransferase 2(ANI_1_1328064)
ANI_1_218074	4982463	Aspergillus niger CBS 513.88	tRNA ligase(ANI_1_218074)
ANI_1_1304094	4985222	Aspergillus niger CBS 513.88	C6 zinc finger domain protein(ANI_1_1304094)
ANI_1_1400024	4979481	Aspergillus niger CBS 513.88	elongation of fatty acids protein 1(ANI_1_1400024)
ANI_1_1344104	4985434	Aspergillus niger CBS 513.88	fungal specific transcription factor(ANI_1_1344104)
ANI_1_1914184	4990964	Aspergillus niger CBS 513.88	hypothetical protein(ANI_1_1914184)
ANI_1_2118104	4986120	Aspergillus niger CBS 513.88	ethanolamine utilization protein (EutQ)(ANI_1_2118104)
ANI_1_1480124	4987368	Aspergillus niger CBS 513.88	hypothetical protein(ANI_1_1480124)
ANI_1_1226164	4989842	Aspergillus niger CBS 513.88	nmrA-like family protein(ANI_1_1226164)
ANI_1_1616064	4981527	Aspergillus niger CBS 513.88	hypothetical protein(ANI_1_1616064)
ANI_1_1316084	4983887	Aspergillus niger CBS 513.88	C6 zinc finger domain protein(ANI_1_1316084)
ANI_1_2564014	4978503	Aspergillus niger CBS 513.88	hypothetical protein(ANI_1_2564014)
ANI_1_1090184	4991092	Aspergillus niger CBS 513.88	NAD binding Rossmann fold oxidoreductase(ANI_1_1090184)
ANI_1_1604024	4979690	Aspergillus niger CBS 513.88	hypothetical protein(ANI_1_1604024)
ANI_1_2344074	4983263	Aspergillus niger CBS 513.88	3-hydroxyacyl-CoA dehydrogenase(ANI_1_2344074)
ANI_1_1594034	4980659	Aspergillus niger CBS 513.88	cytochrome P450 monooxygenase(ANI_1_1594034)
ANI_1_1332134	4987889	Aspergillus niger CBS 513.88	hypothetical protein(ANI_1_1332134)
ANI_1_1512184	4991429	Aspergillus niger CBS 513.88	phosphatidylserine decarboxylase(ANI_1_1512184)
ANI_1_222104	4985504	Aspergillus niger CBS 513.88	RPEL repeat protein(ANI_1_222104)
ANI_1_2072184	4991185	Aspergillus niger CBS 513.88	hypothetical protein(ANI_1_2072184)
ANI_1_2164024	4978534	Aspergillus niger CBS 513.88	RTA1 domain protein(ANI_1_2164024)
ANI_1_1790144	4988942	Aspergillus niger CBS 513.88	hypothetical protein(ANI_1_1790144)
ANI_1_120114	4986534	Aspergillus niger CBS 513.88	rho-GTPase-activating protein 8(ANI_1_120114)
ANI_1_1582074	4982316	Aspergillus niger CBS 513.88	WD domain protein(ANI_1_1582074)
ANI_1_1536134	4988087	Aspergillus niger CBS 513.88	UDP-glucose,sterol transferase(ANI_1_1536134)
ANI_1_2276184	4991393	Aspergillus niger CBS 513.88	phosphotransferase family protein(ANI_1_2276184)
ANI_1_2200104	4986285	Aspergillus niger CBS 513.88	phenylacrylic acid decarboxylase(ANI_1_2200104)
ANI_1_1492164	4990253	Aspergillus niger CBS 513.88	protein trm-112(ANI_1_1492164)
ANI_1_2332094	4985045	Aspergillus niger CBS 513.88	pyridoxal-dependent decarboxylase domain protein(ANI_1_2332094)
ANI_1_1684184	4990683	Aspergillus niger CBS 513.88	hypothetical protein(ANI_1_1684184)
ANI_1_2552024	4979027	Aspergillus niger CBS 513.88	vacuolar sorting protein(ANI_1_2552024)
ANI_1_1400034	4980503	Aspergillus niger CBS 513.88	polyketide synthase(ANI_1_1400034)
ANI_1_24034	4980703	Aspergillus niger CBS 513.88	hypothetical protein(ANI_1_24034)
ANI_1_1170034	4980243	Aspergillus niger CBS 513.88	ATP-binding cassette transporter(ANI_1_1170034)
ANI_1_1148134	4987689	Aspergillus niger CBS 513.88	SET domain protein(ANI_1_1148134)
ANI_1_1570094	4984289	Aspergillus niger CBS 513.88	hypothetical protein(ANI_1_1570094)
ANI_1_1836134	4988393	Aspergillus niger CBS 513.88	hypothetical protein(ANI_1_1836134)
ANI_1_1616074	4982393	Aspergillus niger CBS 513.88	acetyltransferase, GNAT family(ANI_1_1616074)
ANI_1_2208074	4983149	Aspergillus niger CBS 513.88	FAD binding domain-containing protein(ANI_1_2208074)
ANI_1_1332144	4988433	Aspergillus niger CBS 513.88	salicylate hydroxylase(ANI_1_1332144)
ANI_1_1412024	4979489	Aspergillus niger CBS 513.88	C6 transcription factor(ANI_1_1412024)
ANI_1_128094	4984307	Aspergillus niger CBS 513.88	ubiquitin-activating enzyme E1-like protein(ANI_1_128094)
ANI_1_2450074	4983355	Aspergillus niger CBS 513.88	hypothetical protein(ANI_1_2450074)
ANI_1_1710024	4979773	Aspergillus niger CBS 513.88	SH3 domain protein(ANI_1_1710024)
ANI_1_2486024	4978929	Aspergillus niger CBS 513.88	MFS transporter(ANI_1_2486024)
ANI_1_1774094	4984526	Aspergillus niger CBS 513.88	calpain-like protein(ANI_1_1774094)
ANI_1_1672184	4990669	Aspergillus niger CBS 513.88	pescadillo(ANI_1_1672184)
ANI_1_2188024	4978556	Aspergillus niger CBS 513.88	hypothetical protein(ANI_1_2188024)
ANI_1_1960014	4977323	Aspergillus niger CBS 513.88	C6 finger domain protein(ANI_1_1960014)
ANI_1_120124	4986920	Aspergillus niger CBS 513.88	chitin synthase A(ANI_1_120124)
ANI_1_1320164	4989959	Aspergillus niger CBS 513.88	C6 zinc finger domain protein(ANI_1_1320164)
ANI_1_1536124	4987443	Aspergillus niger CBS 513.88	hypothetical protein(ANI_1_1536124)
ANI_1_1100014	4977186	Aspergillus niger CBS 513.88	glucose-repressible alcohol dehydrogenase transcriptional effector(ANI_1_1100014)
ANI_1_1926104	4985939	Aspergillus niger CBS 513.88	hypothetical protein(ANI_1_1926104)
ANI_1_1238124	4987105	Aspergillus niger CBS 513.88	hypothetical protein(ANI_1_1238124)
ANI_1_218054	4981174	Aspergillus niger CBS 513.88	EH domain binding protein epsin 2(ANI_1_218054)
ANI_1_1170084	4983747	Aspergillus niger CBS 513.88	rhamnogalacturonan acetylesterase(ANI_1_1170084)
ANI_1_2140094	4984853	Aspergillus niger CBS 513.88	hypothetical protein(ANI_1_2140094)
ANI_1_1148164	4989753	Aspergillus niger CBS 513.88	hypothetical protein(ANI_1_1148164)
ANI_1_2552014	10098153	Aspergillus niger CBS 513.88	hypothetical protein(ANI_1_2552014)
ANI_1_1090124	4986952	Aspergillus niger CBS 513.88	RING finger protein (Zin)(ANI_1_1090124)
ANI_1_1722014	4977882	Aspergillus niger CBS 513.88	WD domain protein(ANI_1_1722014)
ANI_1_1960024	4979961	Aspergillus niger CBS 513.88	agmatinase 2(ANI_1_1960024)
ANI_1_1022034	4980105	Aspergillus niger CBS 513.88	hypothetical protein(ANI_1_1022034)
ANI_1_1010064	4982089	Aspergillus niger CBS 513.88	hypothetical protein(ANI_1_1010064)
ANI_1_1798064	4981793	Aspergillus niger CBS 513.88	hypothetical protein(ANI_1_1798064)
ANI_1_1226144	4989299	Aspergillus niger CBS 513.88	beta-N-acetylglucosaminidase(ANI_1_1226144)
ANI_1_132114	4986541	Aspergillus niger CBS 513.88	short-chain dehydrogenase(ANI_1_132114)
ANI_1_1870064	4981872	Aspergillus niger CBS 513.88	bZIP transcription factor (Fcr3)(ANI_1_1870064)
ANI_1_1488084	4984086	Aspergillus niger CBS 513.88	hypothetical protein(ANI_1_1488084)
ANI_1_1524144	4988590	Aspergillus niger CBS 513.88	hypothetical protein(ANI_1_1524144)
ANI_1_1902144	4989054	Aspergillus niger CBS 513.88	hypothetical protein(ANI_1_1902144)
ANI_1_2004014	4978517	Aspergillus niger CBS 513.88	hypothetical protein(ANI_1_2004014)
ANI_1_12044	4980755	Aspergillus niger CBS 513.88	ubiquinol-cytochrome C chaperone(ANI_1_12044)
ANI_1_1894014	4977996	Aspergillus niger CBS 513.88	hypothetical protein(ANI_1_1894014)
ANI_1_1182064	4982200	Aspergillus niger CBS 513.88	alpha/beta hydrolase(ANI_1_1182064)
ANI_1_2540024	4979004	Aspergillus niger CBS 513.88	EBP domain protein(ANI_1_2540024)
ANI_1_1034014	4977846	Aspergillus niger CBS 513.88	O-methyltransferase(ANI_1_1034014)
ANI_1_2486014	4978412	Aspergillus niger CBS 513.88	capsular associated protein(ANI_1_2486014)
ANI_1_2106104	4986098	Aspergillus niger CBS 513.88	short chain dehydrogenase/reductase family(ANI_1_2106104)
ANI_1_1710014	4977287	Aspergillus niger CBS 513.88	transcription initiation factor TFIID, 31kD subunit(ANI_1_1710014)
ANI_1_1214144	4989291	Aspergillus niger CBS 513.88	carboxypeptidase S1(ANI_1_1214144)
ANI_1_1582094	4984295	Aspergillus niger CBS 513.88	ubiquitin-protein ligase (Asi3)(ANI_1_1582094)
ANI_1_1238134	4987801	Aspergillus niger CBS 513.88	biotin synthase(ANI_1_1238134)
ANI_1_120134	4987662	Aspergillus niger CBS 513.88	mannosyl phosphorylinositol ceramide synthase SUR1(ANI_1_120134)
ANI_1_1616014	4977534	Aspergillus niger CBS 513.88	DNA-directed RNA polymerases I, II, and III subunit RPABC1(ANI_1_1616014)
ANI_1_206054	4981164	Aspergillus niger CBS 513.88	BolA domain protein(ANI_1_206054)
ANI_1_210104	4985499	Aspergillus niger CBS 513.88	hypothetical protein(ANI_1_210104)
ANI_1_1938104	4985949	Aspergillus niger CBS 513.88	hypothetical protein(ANI_1_1938104)
ANI_1_1170094	4985153	Aspergillus niger CBS 513.88	DNA-directed RNA polymerase I polypeptide(ANI_1_1170094)
ANI_1_2208014	4977665	Aspergillus niger CBS 513.88	hypothetical protein(ANI_1_2208014)
ANI_1_1488094	4985348	Aspergillus niger CBS 513.88	histone H2B(ANI_1_1488094)
ANI_1_1320144	4988411	Aspergillus niger CBS 513.88	geranylgeranyl pyrophosphate synthase(ANI_1_1320144)
ANI_1_2462074	4983374	Aspergillus niger CBS 513.88	iron-sulfur clusters transporter atm1(ANI_1_2462074)
ANI_1_2176024	4978547	Aspergillus niger CBS 513.88	hypothetical protein(ANI_1_2176024)
ANI_1_1870074	4982690	Aspergillus niger CBS 513.88	MFS multidrug transporter(ANI_1_1870074)
ANI_1_1786074	4982596	Aspergillus niger CBS 513.88	hypothetical protein(ANI_1_1786074)
ANI_1_2084104	4986077	Aspergillus niger CBS 513.88	glucose dehydrogenase(ANI_1_2084104)
ANI_1_1524134	4988080	Aspergillus niger CBS 513.88	hypothetical protein(ANI_1_1524134)
ANI_1_1500184	4991414	Aspergillus niger CBS 513.88	hypothetical protein(ANI_1_1500184)
ANI_1_1260034	4980321	Aspergillus niger CBS 513.88	hypothetical protein(ANI_1_1260034)
ANI_1_2152074	4983102	Aspergillus niger CBS 513.88	UV-damaged DNA binding protein(ANI_1_2152074)
ANI_1_2004024	4979992	Aspergillus niger CBS 513.88	riboflavin kinase(ANI_1_2004024)
ANI_1_1202164	4989826	Aspergillus niger CBS 513.88	MFS transporter(ANI_1_1202164)
ANI_1_2264184	4991379	Aspergillus niger CBS 513.88	Zn(II)2Cys6 transcription factor(ANI_1_2264184)
ANI_1_2540014	4978357	Aspergillus niger CBS 513.88	mRNA 3'-end-processing protein yth1(ANI_1_2540014)
ANI_1_2152094	4984860	Aspergillus niger CBS 513.88	alpha-galactosidase B(ANI_1_2152094)
ANI_1_2176064	4982257	Aspergillus niger CBS 513.88	cytochrome P450 monooxygenase(ANI_1_2176064)
ANI_1_1696134	4988270	Aspergillus niger CBS 513.88	protein import protein mas5(ANI_1_1696134)
ANI_1_2450094	4985141	Aspergillus niger CBS 513.88	hypothetical protein(ANI_1_2450094)
ANI_1_1436014	4977662	Aspergillus niger CBS 513.88	hypothetical protein(ANI_1_1436014)
ANI_1_144114	4986549	Aspergillus niger CBS 513.88	ribosome biogenesis protein (Rrs1)(ANI_1_144114)
ANI_1_1848144	4989011	Aspergillus niger CBS 513.88	metabolite transport protein GIT1(ANI_1_1848144)
ANI_1_1604074	4982378	Aspergillus niger CBS 513.88	transcription factor btf3(ANI_1_1604074)
ANI_1_1010034	4980091	Aspergillus niger CBS 513.88	hypothetical protein(ANI_1_1010034)
ANI_1_2704014	4978292	Aspergillus niger CBS 513.88	caffeine-induced death protein Cid2(ANI_1_2704014)
ANI_1_2252184	4991371	Aspergillus niger CBS 513.88	acetate transporter(ANI_1_2252184)
ANI_1_1660184	4990650	Aspergillus niger CBS 513.88	hypothetical protein(ANI_1_1660184)
ANI_1_1090144	4989201	Aspergillus niger CBS 513.88	ureidoglycolate hydrolase(ANI_1_1090144)
ANI_1_1914144	4989064	Aspergillus niger CBS 513.88	hypothetical protein(ANI_1_1914144)
ANI_1_1148184	4991124	Aspergillus niger CBS 513.88	Kynureninase 1(ANI_1_1148184)
ANI_1_1320134	4987876	Aspergillus niger CBS 513.88	hypothetical protein(ANI_1_1320134)
ANI_1_1022014	4978322	Aspergillus niger CBS 513.88	toxin biosynthesis protein(ANI_1_1022014)
ANI_1_1400064	4981318	Aspergillus niger CBS 513.88	thimet oligopeptidase(ANI_1_1400064)
ANI_1_1194034	4980258	Aspergillus niger CBS 513.88	hypothetical protein(ANI_1_1194034)
ANI_1_1170064	4982193	Aspergillus niger CBS 513.88	Fe superoxide dismutase(ANI_1_1170064)
ANI_1_1424034	4980527	Aspergillus niger CBS 513.88	endoglucanase-1 precursor(ANI_1_1424034)
ANI_1_2474014	4977080	Aspergillus niger CBS 513.88	hypothetical protein(ANI_1_2474014)
ANI_1_1480164	4990237	Aspergillus niger CBS 513.88	hypothetical protein(ANI_1_1480164)
ANI_1_1524124	4987436	Aspergillus niger CBS 513.88	delta(24(24(1)))-sterol reductase(ANI_1_1524124)
ANI_1_132134	4987668	Aspergillus niger CBS 513.88	NADH-ubiquinone oxidoreductase subunit(ANI_1_132134)
ANI_1_1594074	4982363	Aspergillus niger CBS 513.88	lactonohydrolase(ANI_1_1594074)
ANI_1_218044	4980914	Aspergillus niger CBS 513.88	glycosyl transferase(ANI_1_218044)
ANI_1_2072144	4989267	Aspergillus niger CBS 513.88	RNA polymerase Rpb1 C-terminal repeat domain protein(ANI_1_2072144)
ANI_1_2188014	4978267	Aspergillus niger CBS 513.88	DNA repair protein Nse1(ANI_1_2188014)
ANI_1_1512144	4988568	Aspergillus niger CBS 513.88	peptidyl-prolyl isomerase cwc27(ANI_1_1512144)
ANI_1_1684134	4988246	Aspergillus niger CBS 513.88	telomere-binding alpha subunit central domain protein(ANI_1_1684134)
ANI_1_1328094	4985237	Aspergillus niger CBS 513.88	cytochrome c oxidase subunit VIa(ANI_1_1328094)
ANI_1_2164064	4982246	Aspergillus niger CBS 513.88	hypothetical protein(ANI_1_2164064)
ANI_1_1790104	4985821	Aspergillus niger CBS 513.88	DNA replication licensing factor mcm4(ANI_1_1790104)
ANI_1_120154	4989412	Aspergillus niger CBS 513.88	serine/threonine-protein phosphatase T(ANI_1_120154)
ANI_1_2704024	4979248	Aspergillus niger CBS 513.88	beta-N-acetylglucosaminidase(ANI_1_2704024)
ANI_1_1604064	4981518	Aspergillus niger CBS 513.88	hypothetical protein(ANI_1_1604064)
ANI_1_1090134	4987634	Aspergillus niger CBS 513.88	hypothetical protein(ANI_1_1090134)
ANI_1_2164074	4983115	Aspergillus niger CBS 513.88	alcohol dehydrogenase(ANI_1_2164074)
ANI_1_1684144	4988781	Aspergillus niger CBS 513.88	dihydroneopterin aldolase domain protein(ANI_1_1684144)
ANI_1_1022024	4979228	Aspergillus niger CBS 513.88	hypothetical protein(ANI_1_1022024)
ANI_1_1320124	4987178	Aspergillus niger CBS 513.88	Hsp40 co-chaperone Jid1(ANI_1_1320124)
ANI_1_1400074	4983362	Aspergillus niger CBS 513.88	60S ribosomal protein L8(ANI_1_1400074)
ANI_1_1798074	4982606	Aspergillus niger CBS 513.88	cytochrome P450(ANI_1_1798074)
ANI_1_2474024	4978913	Aspergillus niger CBS 513.88	import inner membrane translocase subunit tim13(ANI_1_2474024)
ANI_1_1202184	4991173	Aspergillus niger CBS 513.88	polyamine transporter 3(ANI_1_1202184)
ANI_1_12014	4978453	Aspergillus niger CBS 513.88	pyruvate dehydrogenase E1 component subunit beta(ANI_1_12014)
ANI_1_1616034	4980671	Aspergillus niger CBS 513.88	hypothetical protein(ANI_1_1616034)
ANI_1_1260014	4977693	Aspergillus niger CBS 513.88	cation transporter(ANI_1_1260014)
ANI_1_1226134	4987793	Aspergillus niger CBS 513.88	citrate synthase(ANI_1_1226134)
ANI_1_206074	4982451	Aspergillus niger CBS 513.88	2-oxodicarboxylate carrier 2(ANI_1_206074)
ANI_1_1710064	4981705	Aspergillus niger CBS 513.88	hypothetical protein(ANI_1_1710064)
ANI_1_1406184	10098354	Aspergillus niger CBS 513.88	Inositol oxygenase 1(ANI_1_1406184)
ANI_1_218014	4978472	Aspergillus niger CBS 513.88	aorsin(ANI_1_218014)
ANI_1_2270024	4978627	Aspergillus niger CBS 513.88	ubiquitin carboxyl-terminal hydrolase(ANI_1_2270024)
ANI_1_1620144	4988705	Aspergillus niger CBS 513.88	hypothetical protein(ANI_1_1620144)
ANI_1_1418164	4990120	Aspergillus niger CBS 513.88	haloacid dehalogenase-like hydrolase(ANI_1_1418164)
ANI_1_1022084	4983632	Aspergillus niger CBS 513.88	acetamidase(ANI_1_1022084)
ANI_1_1452084	4984045	Aspergillus niger CBS 513.88	cholinesterase(ANI_1_1452084)
ANI_1_1316024	4979403	Aspergillus niger CBS 513.88	actin-related protein RO7(ANI_1_1316024)
ANI_1_2768024	4979310	Aspergillus niger CBS 513.88	Zn(II)2Cys6 transcription factor(ANI_1_2768024)
ANI_1_206024	4978643	Aspergillus niger CBS 513.88	vesicular-fusion protein sec17(ANI_1_206024)
ANI_1_1214104	4986391	Aspergillus niger CBS 513.88	chitin synthase C(ANI_1_1214104)
ANI_1_2236104	4986317	Aspergillus niger CBS 513.88	uracil-regulated protein 1(ANI_1_2236104)
ANI_1_2056074	4982966	Aspergillus niger CBS 513.88	hypothetical protein(ANI_1_2056074)
ANI_1_1894074	4982728	Aspergillus niger CBS 513.88	SH3 domain protein(ANI_1_1894074)
ANI_1_1034074	4983052	Aspergillus niger CBS 513.88	1,3-beta-glucanosyltransferase gel2(ANI_1_1034074)
ANI_1_1202134	4987769	Aspergillus niger CBS 513.88	transport protein YIF1(ANI_1_1202134)
ANI_1_2486074	4983397	Aspergillus niger CBS 513.88	geranylgeranyl pyrophosphate synthase(ANI_1_2486074)
ANI_1_2304014	4978353	Aspergillus niger CBS 513.88	MFS transporter(ANI_1_2304014)
ANI_1_132154	4989423	Aspergillus niger CBS 513.88	hypothetical protein(ANI_1_132154)
ANI_1_1836184	4990854	Aspergillus niger CBS 513.88	GNAT family acetyltransferase(ANI_1_1836184)
ANI_1_1632134	4988168	Aspergillus niger CBS 513.88	hypothetical protein(ANI_1_1632134)
ANI_1_1746024	4979815	Aspergillus niger CBS 513.88	T-complex protein 1 subunit delta(ANI_1_1746024)
ANI_1_1656104	4985675	Aspergillus niger CBS 513.88	hypothetical protein(ANI_1_1656104)
ANI_1_2474094	4985164	Aspergillus niger CBS 513.88	hypothetical protein(ANI_1_2474094)
ANI_1_2270014	4978376	Aspergillus niger CBS 513.88	catalase R(ANI_1_2270014)
ANI_1_2248104	4986328	Aspergillus niger CBS 513.88	phytanoyl-CoA dioxygenase(ANI_1_2248104)
ANI_1_1882094	4984617	Aspergillus niger CBS 513.88	hypothetical protein(ANI_1_1882094)
ANI_1_1644104	4985670	Aspergillus niger CBS 513.88	hypothetical protein(ANI_1_1644104)
ANI_1_1902104	4985923	Aspergillus niger CBS 513.88	hypothetical protein(ANI_1_1902104)
ANI_1_1452094	4985327	Aspergillus niger CBS 513.88	serine/threonine protein kinase(ANI_1_1452094)
ANI_1_144124	4986938	Aspergillus niger CBS 513.88	histidinol phosphatase(ANI_1_144124)
ANI_1_1194094	4985167	Aspergillus niger CBS 513.88	aspartate-semialdehyde dehydrogenase(ANI_1_1194094)
ANI_1_1194084	4983770	Aspergillus niger CBS 513.88	2OG-Fe(II) oxygenase family oxidoreductase(ANI_1_1194084)
ANI_1_2056064	4982109	Aspergillus niger CBS 513.88	allergen Asp f 4(ANI_1_2056064)
ANI_1_1202124	4987062	Aspergillus niger CBS 513.88	hypothetical protein(ANI_1_1202124)
ANI_1_2304024	4978686	Aspergillus niger CBS 513.88	universal stress protein family domain protein(ANI_1_2304024)
ANI_1_1632124	4987537	Aspergillus niger CBS 513.88	transferase caf17(ANI_1_1632124)
ANI_1_1746014	4977963	Aspergillus niger CBS 513.88	serine/threonine protein kinase (Kin4)(ANI_1_1746014)
ANI_1_1722064	4981715	Aspergillus niger CBS 513.88	hypothetical protein(ANI_1_1722064)
ANI_1_2756014	4977647	Aspergillus niger CBS 513.88	hypothetical protein(ANI_1_2756014)
ANI_1_1570014	4978013	Aspergillus niger CBS 513.88	protein translocation complex subunit SSS1(ANI_1_1570014)
ANI_1_1182094	4985161	Aspergillus niger CBS 513.88	RRM domain protein(ANI_1_1182094)
ANI_1_132174	4990254	Aspergillus niger CBS 513.88	cytochrome P450(ANI_1_132174)
ANI_1_2044064	4982094	Aspergillus niger CBS 513.88	hypothetical protein(ANI_1_2044064)
ANI_1_1304014	4978056	Aspergillus niger CBS 513.88	translation elongation factor eEF-1B gamma subunit(ANI_1_1304014)
ANI_1_1452064	4981363	Aspergillus niger CBS 513.88	thiosulfate sulfurtransferase(ANI_1_1452064)
ANI_1_1214134	4987782	Aspergillus niger CBS 513.88	C6 zinc finger domain protein(ANI_1_1214134)
ANI_1_18174	4990279	Aspergillus niger CBS 513.88	hypothetical protein(ANI_1_18174)
ANI_1_1022064	4982097	Aspergillus niger CBS 513.88	3-hydroxy-3-methylglutaryl-coenzyme A reductase(ANI_1_1022064)
ANI_1_1046034	4980133	Aspergillus niger CBS 513.88	hypothetical protein(ANI_1_1046034)
ANI_1_1384164	4990070	Aspergillus niger CBS 513.88	chromosome segregation ATPase family protein(ANI_1_1384164)
ANI_1_1848184	4990865	Aspergillus niger CBS 513.88	hypothetical protein(ANI_1_1848184)
ANI_1_1476034	4980565	Aspergillus niger CBS 513.88	MIP transporter(ANI_1_1476034)
ANI_1_1418184	4991360	Aspergillus niger CBS 513.88	polyamine transporter(ANI_1_1418184)
ANI_1_1644134	4988186	Aspergillus niger CBS 513.88	hypothetical protein(ANI_1_1644134)
ANI_1_1882064	4981884	Aspergillus niger CBS 513.88	hypothetical protein(ANI_1_1882064)
ANI_1_120184	4990408	Aspergillus niger CBS 513.88	NADH-ubiquinone oxidoreductase subunit(ANI_1_120184)
ANI_1_1046024	4979240	Aspergillus niger CBS 513.88	hypothetical protein(ANI_1_1046024)
ANI_1_1010084	4983621	Aspergillus niger CBS 513.88	alpha-N-arabinofuranosidase A(ANI_1_1010084)
ANI_1_2200184	4991320	Aspergillus niger CBS 513.88	hypothetical protein(ANI_1_2200184)
ANI_1_2498024	4978951	Aspergillus niger CBS 513.88	hypothetical protein(ANI_1_2498024)
ANI_1_190064	4981420	Aspergillus niger CBS 513.88	hypothetical protein(ANI_1_190064)
ANI_1_1488064	4981388	Aspergillus niger CBS 513.88	alcohol dehydrogenase(ANI_1_1488064)
ANI_1_2068024	4980031	Aspergillus niger CBS 513.88	21S rRNA (uridine(2791)-2'-O)-methyltransferase MRM2(ANI_1_2068024)
ANI_1_1440084	4984034	Aspergillus niger CBS 513.88	choline transport protein(ANI_1_1440084)
ANI_1_1914104	4985933	Aspergillus niger CBS 513.88	Zn(II)2Cys6 transcription factor(ANI_1_1914104)
ANI_1_1058064	4982121	Aspergillus niger CBS 513.88	G1/S-specific cyclin Cln1(ANI_1_1058064)
ANI_1_1304024	4979394	Aspergillus niger CBS 513.88	deacetylase complex subunit Sds3(ANI_1_1304024)
ANI_1_1182084	4983759	Aspergillus niger CBS 513.88	extracellular lipase(ANI_1_1182084)
ANI_1_2044074	4982953	Aspergillus niger CBS 513.88	SAGA complex component (Sgf29)(ANI_1_2044074)
ANI_1_1396164	4990079	Aspergillus niger CBS 513.88	riboflavin synthase alpha chain(ANI_1_1396164)
ANI_1_1034034	4980118	Aspergillus niger CBS 513.88	polytopic membrane protein(ANI_1_1034034)
ANI_1_2756024	4979295	Aspergillus niger CBS 513.88	lipase/serine esterase(ANI_1_2756024)
ANI_1_1882074	4982700	Aspergillus niger CBS 513.88	quinate permease(ANI_1_1882074)
ANI_1_1278124	4987141	Aspergillus niger CBS 513.88	hypothetical protein(ANI_1_1278124)
ANI_1_1806184	4990822	Aspergillus niger CBS 513.88	fumarylacetoacetate hydrolase(ANI_1_1806184)
ANI_1_1050104	4986223	Aspergillus niger CBS 513.88	hypothetical protein(ANI_1_1050104)
ANI_1_1710074	4982496	Aspergillus niger CBS 513.88	hypothetical protein(ANI_1_1710074)
ANI_1_1644124	4987548	Aspergillus niger CBS 513.88	hypothetical protein(ANI_1_1644124)
ANI_1_2072104	4986071	Aspergillus niger CBS 513.88	amine oxidase, flavin-containing superfamily(ANI_1_2072104)
ANI_1_1194064	4982207	Aspergillus niger CBS 513.88	hypothetical protein(ANI_1_1194064)
ANI_1_1476014	4977533	Aspergillus niger CBS 513.88	alpha/beta-glucosidase agdC(ANI_1_1476014)
ANI_1_1046014	4977954	Aspergillus niger CBS 513.88	PHD finger domain protein(ANI_1_1046014)
ANI_1_1278134	4987839	Aspergillus niger CBS 513.88	chromosome condensation protein(ANI_1_1278134)
ANI_1_2462094	4985151	Aspergillus niger CBS 513.88	NADH-ubiquinone oxidoreductase subunit(ANI_1_2462094)
ANI_1_1202144	4989282	Aspergillus niger CBS 513.88	protein sip5(ANI_1_1202144)
ANI_1_1488074	4983418	Aspergillus niger CBS 513.88	zinc finger protein ZPR1(ANI_1_1488074)
ANI_1_2068014	4978375	Aspergillus niger CBS 513.88	Zn(II)2Cys6 transcription factor(ANI_1_2068014)
ANI_1_1870094	4984609	Aspergillus niger CBS 513.88	hypothetical protein(ANI_1_1870094)
ANI_1_1058074	4983066	Aspergillus niger CBS 513.88	hypothetical protein(ANI_1_1058074)
ANI_1_1632144	4988731	Aspergillus niger CBS 513.88	integral plasma membrane protein(ANI_1_1632144)
ANI_1_2068094	4984805	Aspergillus niger CBS 513.88	hypothetical protein(ANI_1_2068094)
ANI_1_2328014	4977055	Aspergillus niger CBS 513.88	C6 zinc finger domain protein(ANI_1_2328014)
ANI_1_1628064	4981564	Aspergillus niger CBS 513.88	hypothetical protein(ANI_1_1628064)
ANI_1_1570034	4980640	Aspergillus niger CBS 513.88	MFS transporter(ANI_1_1570034)
ANI_1_2396104	4986428	Aspergillus niger CBS 513.88	C6 transcription factor(ANI_1_2396104)
ANI_1_1384144	4988471	Aspergillus niger CBS 513.88	MFS transporter(ANI_1_1384144)
ANI_1_1548184	4990462	Aspergillus niger CBS 513.88	3-hydroxy-3-methylglutaryl-coenzyme A reductase(ANI_1_1548184)
ANI_1_250184	4990509	Aspergillus niger CBS 513.88	hypothetical protein(ANI_1_250184)
ANI_1_1304074	4983279	Aspergillus niger CBS 513.88	glycosyl hydrolase family 71 protein(ANI_1_1304074)
ANI_1_1734074	4982521	Aspergillus niger CBS 513.88	hypothetical protein(ANI_1_1734074)
ANI_1_1978184	4991056	Aspergillus niger CBS 513.88	3-demethylubiquinone-9 3-methyltransferase(ANI_1_1978184)
ANI_1_144174	4990258	Aspergillus niger CBS 513.88	hypothetical protein(ANI_1_144174)
ANI_1_1746064	4981744	Aspergillus niger CBS 513.88	hypothetical protein(ANI_1_1746064)
ANI_1_1790184	4990798	Aspergillus niger CBS 513.88	pre-mRNA-splicing ATP-dependent RNA helicase PRP28(ANI_1_1790184)
ANI_1_168144	4988528	Aspergillus niger CBS 513.88	hypothetical protein(ANI_1_168144)
ANI_1_1480104	4985558	Aspergillus niger CBS 513.88	sterigmatocystin biosynthesis P450 monooxygenase stcS(ANI_1_1480104)
ANI_1_1396124	4987257	Aspergillus niger CBS 513.88	C6 zinc finger domain protein(ANI_1_1396124)
ANI_1_1316064	4982296	Aspergillus niger CBS 513.88	cellular nucleic acid-binding protein(ANI_1_1316064)
ANI_1_1818144	4988976	Aspergillus niger CBS 513.88	plasma membrane ATPase 2(ANI_1_1818144)
ANI_1_1328034	4980382	Aspergillus niger CBS 513.88	hypothetical protein(ANI_1_1328034)
ANI_1_132184	4990413	Aspergillus niger CBS 513.88	protein MSF1(ANI_1_132184)
ANI_1_2328024	4978718	Aspergillus niger CBS 513.88	Zn(II)2Cys6 transcription factor(ANI_1_2328024)
ANI_1_1628074	4982405	Aspergillus niger CBS 513.88	pentatricopeptide repeat protein(ANI_1_1628074)
ANI_1_156174	4990281	Aspergillus niger CBS 513.88	hypothetical protein(ANI_1_156174)
ANI_1_2140014	4978169	Aspergillus niger CBS 513.88	siderochrome-iron transporter (Sit1)(ANI_1_2140014)
ANI_1_1476084	4984066	Aspergillus niger CBS 513.88	hypothetical protein(ANI_1_1476084)
ANI_1_2570014	4978330	Aspergillus niger CBS 513.88	lin1 family protein(ANI_1_2570014)
ANI_1_1304084	4983865	Aspergillus niger CBS 513.88	AP endonuclease, family 2(ANI_1_1304084)
ANI_1_1710094	4984445	Aspergillus niger CBS 513.88	maleylacetoacetate isomerase(ANI_1_1710094)
ANI_1_1046084	4983649	Aspergillus niger CBS 513.88	hypothetical protein(ANI_1_1046084)
ANI_1_1360164	4990019	Aspergillus niger CBS 513.88	hypothetical protein(ANI_1_1360164)
ANI_1_250174	4990355	Aspergillus niger CBS 513.88	IgE-binding protein(ANI_1_250174)
ANI_1_168154	4989448	Aspergillus niger CBS 513.88	digA protein(ANI_1_168154)
ANI_1_1620104	4985654	Aspergillus niger CBS 513.88	hypothetical protein(ANI_1_1620104)
ANI_1_2384104	4986421	Aspergillus niger CBS 513.88	hypothetical protein(ANI_1_2384104)
ANI_1_1616094	4984326	Aspergillus niger CBS 513.88	hypothetical protein(ANI_1_1616094)
ANI_1_1396134	4987983	Aspergillus niger CBS 513.88	glucose-methanol-choline (gmc) oxidoreductase(ANI_1_1396134)
ANI_1_2212104	4986299	Aspergillus niger CBS 513.88	cofilin, actophorin(ANI_1_2212104)
ANI_1_2208094	4984929	Aspergillus niger CBS 513.88	hypothetical protein(ANI_1_2208094)
ANI_1_190014	4978102	Aspergillus niger CBS 513.88	C2H2 finger domain protein (Kin17)(ANI_1_190014)
ANI_1_1372144	4988462	Aspergillus niger CBS 513.88	RTA1 domain protein(ANI_1_1372144)
ANI_1_1818134	4988385	Aspergillus niger CBS 513.88	hypothetical protein(ANI_1_1818134)
ANI_1_1328024	4979409	Aspergillus niger CBS 513.88	ribosomal protein S15(ANI_1_1328024)
ANI_1_1632104	4985664	Aspergillus niger CBS 513.88	hypothetical protein(ANI_1_1632104)
ANI_1_1106184	4991100	Aspergillus niger CBS 513.88	FAD binding domain protein(ANI_1_1106184)
ANI_1_1058014	4977536	Aspergillus niger CBS 513.88	guanine nucleotide exchange factor Vps9(ANI_1_1058014)
ANI_1_2068074	4982988	Aspergillus niger CBS 513.88	D-isomer specific 2-hydroxyacid dehydrogenase family protein(ANI_1_2068074)
ANI_1_1536184	4990434	Aspergillus niger CBS 513.88	MFS myo-inositol transporter(ANI_1_1536184)
ANI_1_2140024	4979609	Aspergillus niger CBS 513.88	integral membrane protein(ANI_1_2140024)
ANI_1_1620124	4987528	Aspergillus niger CBS 513.88	adenylate-forming enzyme AfeA(ANI_1_1620124)
ANI_1_2316014	4977430	Aspergillus niger CBS 513.88	aromatic-L-amino-acid decarboxylase(ANI_1_2316014)
ANI_1_2498074	4983409	Aspergillus niger CBS 513.88	hypothetical protein(ANI_1_2498074)
ANI_1_2570024	4979055	Aspergillus niger CBS 513.88	hypothetical protein(ANI_1_2570024)
ANI_1_1046074	4983059	Aspergillus niger CBS 513.88	aspartate carbamoyltransferase(ANI_1_1046074)
ANI_1_250164	4989771	Aspergillus niger CBS 513.88	phosducin(ANI_1_250164)
ANI_1_2056094	4984793	Aspergillus niger CBS 513.88	RNA methylase family protein(ANI_1_2056094)
ANI_1_1278164	4989919	Aspergillus niger CBS 513.88	arsenite efflux transporter (ArsB)(ANI_1_1278164)
ANI_1_1582034	4980649	Aspergillus niger CBS 513.88	hypothetical protein(ANI_1_1582034)
ANI_1_1966184	4991035	Aspergillus niger CBS 513.88	C2H2 type zinc finger domain protein(ANI_1_1966184)
ANI_1_2060104	4986063	Aspergillus niger CBS 513.88	C6 zinc finger domain protein(ANI_1_2060104)
ANI_1_1894094	4984624	Aspergillus niger CBS 513.88	hypothetical protein(ANI_1_1894094)
ANI_1_190024	4978636	Aspergillus niger CBS 513.88	translocation protein Sec62(ANI_1_190024)
ANI_1_1488024	4979553	Aspergillus niger CBS 513.88	hypothetical protein(ANI_1_1488024)
ANI_1_2486094	4985176	Aspergillus niger CBS 513.88	MFS monosaccharide transporter(ANI_1_2486094)
ANI_1_1396104	4985478	Aspergillus niger CBS 513.88	hypothetical protein(ANI_1_1396104)
ANI_1_1328014	4978384	Aspergillus niger CBS 513.88	acylamide-delta3(E)-desaturase(ANI_1_1328014)
ANI_1_156154	4989436	Aspergillus niger CBS 513.88	low-temperature viability protein ltv1(ANI_1_156154)
ANI_1_2068064	4982136	Aspergillus niger CBS 513.88	hypothetical protein(ANI_1_2068064)
ANI_1_1384134	4987973	Aspergillus niger CBS 513.88	hypothetical protein(ANI_1_1384134)
ANI_1_250154	4989503	Aspergillus niger CBS 513.88	eukaryotic translation initiation factor 6(ANI_1_250154)
ANI_1_1620134	4988154	Aspergillus niger CBS 513.88	MFS multidrug transporter(ANI_1_1620134)
ANI_1_168134	4987695	Aspergillus niger CBS 513.88	E3 ubiquitin-protein ligase bre1(ANI_1_168134)
ANI_1_2316024	4978706	Aspergillus niger CBS 513.88	mediator of RNA polymerase II transcription subunit 21(ANI_1_2316024)
ANI_1_1304064	4982289	Aspergillus niger CBS 513.88	hypothetical protein(ANI_1_1304064)
ANI_1_144184	4990419	Aspergillus niger CBS 513.88	hypothetical protein(ANI_1_144184)
ANI_1_1316034	4980372	Aspergillus niger CBS 513.88	hypothetical protein(ANI_1_1316034)
ANI_1_1806144	4988967	Aspergillus niger CBS 513.88	sugar transporter(ANI_1_1806144)
ANI_1_1582024	4979672	Aspergillus niger CBS 513.88	endo alpha-1,4 polygalactosaminidase(ANI_1_1582024)
ANI_1_1628094	4984340	Aspergillus niger CBS 513.88	aorsin(ANI_1_1628094)
ANI_1_1058034	4980144	Aspergillus niger CBS 513.88	pentachlorophenol 4-monooxygenase(ANI_1_1058034)
ANI_1_2152014	4978462	Aspergillus niger CBS 513.88	MFS quinate transporter(ANI_1_2152014)
ANI_1_1130014	4978128	Aspergillus niger CBS 513.88	ubiquitin carboxyl-terminal hydrolase creB(ANI_1_1130014)
ANI_1_1034084	4983640	Aspergillus niger CBS 513.88	hypothetical protein(ANI_1_1034084)
ANI_1_1372164	4990047	Aspergillus niger CBS 513.88	galacturan 1,4-alpha-galacturonidase C(ANI_1_1372164)
ANI_1_1464084	4984054	Aspergillus niger CBS 513.88	DnaJ domain protein(ANI_1_1464084)
ANI_1_2582014	4977173	Aspergillus niger CBS 513.88	hypothetical protein(ANI_1_2582014)
ANI_1_1486134	4988056	Aspergillus niger CBS 513.88	endo-1,4-beta-xylanase B precursor(ANI_1_1486134)
ANI_1_110084	4983646	Aspergillus niger CBS 513.88	short-chain dehydrogenase(ANI_1_110084)
ANI_1_1268014	4977129	Aspergillus niger CBS 513.88	MFS multidrug resistance transporter(ANI_1_1268014)
ANI_1_1028104	4986210	Aspergillus niger CBS 513.88	hypothetical protein(ANI_1_1028104)
ANI_1_2580094	4985298	Aspergillus niger CBS 513.88	hypothetical protein(ANI_1_2580094)
ANI_1_1050034	4980136	Aspergillus niger CBS 513.88	C2H2 finger domain transcription factor(ANI_1_1050034)
ANI_1_1690094	4984425	Aspergillus niger CBS 513.88	MOSC domain protein(ANI_1_1690094)
ANI_1_2592074	4983502	Aspergillus niger CBS 513.88	hypothetical protein(ANI_1_2592074)
ANI_1_236084	4983749	Aspergillus niger CBS 513.88	lipase(ANI_1_236084)
ANI_1_2236074	4983170	Aspergillus niger CBS 513.88	hypothetical protein(ANI_1_2236074)
ANI_1_2146024	4978525	Aspergillus niger CBS 513.88	hypothetical protein(ANI_1_2146024)
ANI_1_2224094	4984939	Aspergillus niger CBS 513.88	hypothetical protein(ANI_1_2224094)
ANI_1_1232064	4982238	Aspergillus niger CBS 513.88	RING finger domain protein(ANI_1_1232064)
ANI_1_1334094	4985243	Aspergillus niger CBS 513.88	hypothetical protein(ANI_1_1334094)
ANI_1_1256034	4980317	Aspergillus niger CBS 513.88	ankyrin repeat-containing protein(ANI_1_1256034)
ANI_1_146034	4980115	Aspergillus niger CBS 513.88	hypothetical protein(ANI_1_146034)
ANI_1_2304094	4985016	Aspergillus niger CBS 513.88	glutaminase(ANI_1_2304094)
ANI_1_1930094	4984647	Aspergillus niger CBS 513.88	C6 transcription factor(ANI_1_1930094)
ANI_1_1656184	4990645	Aspergillus niger CBS 513.88	serine protein kinase(ANI_1_1656184)
ANI_1_1942074	4982788	Aspergillus niger CBS 513.88	hypothetical protein(ANI_1_1942074)
ANI_1_1358064	4981304	Aspergillus niger CBS 513.88	hypothetical protein(ANI_1_1358064)
ANI_1_248064	4981469	Aspergillus niger CBS 513.88	RING finger domain protein(ANI_1_248064)
ANI_1_1220084	4983790	Aspergillus niger CBS 513.88	hypothetical protein(ANI_1_1220084)
ANI_1_1130024	4979289	Aspergillus niger CBS 513.88	guanine nucleotide-binding protein subunit alpha(ANI_1_1130024)
ANI_1_1486144	4988547	Aspergillus niger CBS 513.88	hypothetical protein(ANI_1_1486144)
ANI_1_2158024	4978530	Aspergillus niger CBS 513.88	TPR domain protein(ANI_1_2158024)
ANI_1_1346084	4983912	Aspergillus niger CBS 513.88	hypothetical protein(ANI_1_1346084)
ANI_1_1978014	4977510	Aspergillus niger CBS 513.88	MFS multidrug transporter(ANI_1_1978014)
ANI_1_1644184	4990632	Aspergillus niger CBS 513.88	N-acetyltransferase(ANI_1_1644184)
ANI_1_236074	4982474	Aspergillus niger CBS 513.88	stomatin-like protein 2(ANI_1_236074)
ANI_1_2240104	4986320	Aspergillus niger CBS 513.88	uracil phosphoribosyltransferase(ANI_1_2240104)
ANI_1_1256014	4977120	Aspergillus niger CBS 513.88	isocitrate lyase(ANI_1_1256014)
ANI_1_274124	4987033	Aspergillus niger CBS 513.88	beta-glucosidase M(ANI_1_274124)
ANI_1_1498134	4988063	Aspergillus niger CBS 513.88	nucleoside-diphosphate-sugar epimerase(ANI_1_1498134)
ANI_1_1498124	4987400	Aspergillus niger CBS 513.88	hypothetical protein(ANI_1_1498124)
ANI_1_1256024	4979367	Aspergillus niger CBS 513.88	fungal specific transcription factor(ANI_1_1256024)
ANI_1_1508024	4979567	Aspergillus niger CBS 513.88	nuclear condensin complex subunit 3(ANI_1_1508024)
ANI_1_1232074	4983218	Aspergillus niger CBS 513.88	ubiquitin-like protein DskB(ANI_1_1232074)
ANI_1_2090144	4989285	Aspergillus niger CBS 513.88	MFS transporter(ANI_1_2090144)
ANI_1_1062024	4979250	Aspergillus niger CBS 513.88	sugar transporter(ANI_1_1062024)
ANI_1_1690074	4982467	Aspergillus niger CBS 513.88	aldehyde reductase (AKR1)(ANI_1_1690074)
ANI_1_248054	4981191	Aspergillus niger CBS 513.88	ubiquitin carboxyl-terminal hydrolase(ANI_1_248054)
ANI_1_262144	4988579	Aspergillus niger CBS 513.88	a-pheromone processing metallopeptidase Ste23(ANI_1_262144)
ANI_1_1130034	4980200	Aspergillus niger CBS 513.88	allantoate permease(ANI_1_1130034)
ANI_1_2800014	4978150	Aspergillus niger CBS 513.88	hypothetical protein(ANI_1_2800014)
ANI_1_2134064	4982202	Aspergillus niger CBS 513.88	1,4-beta-D-glucan cellobiohydrolase B(ANI_1_2134064)
ANI_1_1462164	4990207	Aspergillus niger CBS 513.88	hypothetical protein(ANI_1_1462164)
ANI_1_2110074	4983055	Aspergillus niger CBS 513.88	peroxisomal AMP binding enzyme(ANI_1_2110074)
ANI_1_2248074	4983180	Aspergillus niger CBS 513.88	hypothetical protein(ANI_1_2248074)
ANI_1_2158014	4978490	Aspergillus niger CBS 513.88	O-methyltransferase B(ANI_1_2158014)
ANI_1_1462144	4988532	Aspergillus niger CBS 513.88	hypothetical protein(ANI_1_1462144)
ANI_1_1758184	4990766	Aspergillus niger CBS 513.88	hypothetical protein(ANI_1_1758184)
ANI_1_1668144	4988765	Aspergillus niger CBS 513.88	hypothetical protein(ANI_1_1668144)
ANI_1_1142034	4980214	Aspergillus niger CBS 513.88	hypothetical protein(ANI_1_1142034)
ANI_1_212094	4984381	Aspergillus niger CBS 513.88	adenylate cyclase(ANI_1_212094)
ANI_1_1498144	4988555	Aspergillus niger CBS 513.88	hexokinase family protein(ANI_1_1498144)
ANI_1_1588184	4990517	Aspergillus niger CBS 513.88	NRPS-like enzyme(ANI_1_1588184)
ANI_1_1474124	4987355	Aspergillus niger CBS 513.88	RING finger domain protein(ANI_1_1474124)
ANI_1_2720024	4979266	Aspergillus niger CBS 513.88	trehalose synthase (Ccg-9)(ANI_1_2720024)
ANI_1_122084	4983653	Aspergillus niger CBS 513.88	LipA and NB-ARC domain protein(ANI_1_122084)
ANI_1_1966024	4979964	Aspergillus niger CBS 513.88	mRNA-capping enzyme subunit alpha(ANI_1_1966024)
ANI_1_1154014	4977700	Aspergillus niger CBS 513.88	CCCH zinc finger and SMR domain protein(ANI_1_1154014)
ANI_1_1062034	4980147	Aspergillus niger CBS 513.88	arginine permease(ANI_1_1062034)
ANI_1_1358084	4983917	Aspergillus niger CBS 513.88	Zn(II)2Cys6 transcription factor(ANI_1_1358084)
ANI_1_2304074	4983239	Aspergillus niger CBS 513.88	hypothetical protein(ANI_1_2304074)
ANI_1_1930074	4982777	Aspergillus niger CBS 513.88	oligopeptide transporter(ANI_1_1930074)
ANI_1_1690064	4981669	Aspergillus niger CBS 513.88	pre-mRNA-splicing factor 38(ANI_1_1690064)
ANI_1_1350104	4985438	Aspergillus niger CBS 513.88	9-cis-epoxycarotenoid dioxygenase(ANI_1_1350104)
ANI_1_2110064	4982180	Aspergillus niger CBS 513.88	methionine aminopeptidase 1(ANI_1_2110064)
ANI_1_2134074	4983075	Aspergillus niger CBS 513.88	hypothetical protein(ANI_1_2134074)
ANI_1_1220064	4982228	Aspergillus niger CBS 513.88	fructosamine-3-kinase(ANI_1_1220064)
ANI_1_1244014	4977789	Aspergillus niger CBS 513.88	hypothetical protein(ANI_1_1244014)
ANI_1_262154	4989517	Aspergillus niger CBS 513.88	protein hob3(ANI_1_262154)
ANI_1_1840074	4982667	Aspergillus niger CBS 513.88	ubiquitin conjugating enzyme E2(ANI_1_1840074)
ANI_1_134064	4981379	Aspergillus niger CBS 513.88	glutathione S-transferase(ANI_1_134064)
ANI_1_1462134	4988037	Aspergillus niger CBS 513.88	2-haloalkanoic acid dehalogenase(ANI_1_1462134)
ANI_1_236054	4981185	Aspergillus niger CBS 513.88	hypothetical protein(ANI_1_236054)
ANI_1_274144	4988586	Aspergillus niger CBS 513.88	hypothetical protein(ANI_1_274144)
ANI_1_1106134	4987626	Aspergillus niger CBS 513.88	homoaconitate hydratase(ANI_1_1106134)
ANI_1_1864024	4979897	Aspergillus niger CBS 513.88	phosphatidylinositol:UDP-GlcNAc transferase PIG-C(ANI_1_1864024)
ANI_1_2146064	4982223	Aspergillus niger CBS 513.88	mitochondrial 37S ribosomal protein NAM9(ANI_1_2146064)
ANI_1_2720014	4977108	Aspergillus niger CBS 513.88	hypothetical protein(ANI_1_2720014)
ANI_1_2122024	4979635	Aspergillus niger CBS 513.88	deoxyribose-phosphate aldolase(ANI_1_2122024)
ANI_1_1450164	4990162	Aspergillus niger CBS 513.88	serine/threonine protein kinase(ANI_1_1450164)
ANI_1_122094	4984305	Aspergillus niger CBS 513.88	tRNA splicing endonuclease subunit (Sen54)(ANI_1_122094)
ANI_1_1908184	4990957	Aspergillus niger CBS 513.88	AAA family ATPase(ANI_1_1908184)
ANI_1_1966014	4978062	Aspergillus niger CBS 513.88	zinc binding dehydrogenase(ANI_1_1966014)
ANI_1_2592094	4985314	Aspergillus niger CBS 513.88	MFS monocarboxylate transporter(ANI_1_2592094)
ANI_1_1942064	4981942	Aspergillus niger CBS 513.88	hypothetical protein(ANI_1_1942064)
ANI_1_1074024	4979258	Aspergillus niger CBS 513.88	EB1 domain protein(ANI_1_1074024)
ANI_1_1244024	4979358	Aspergillus niger CBS 513.88	hypothetical protein(ANI_1_1244024)
ANI_1_248034	4980204	Aspergillus niger CBS 513.88	NAD dependent epimerase/dehydratase family protein(ANI_1_248034)
ANI_1_262164	4989779	Aspergillus niger CBS 513.88	PH domain protein(ANI_1_262164)
ANI_1_158064	4981399	Aspergillus niger CBS 513.88	MFS sugar transporter(ANI_1_158064)
ANI_1_1780094	4984536	Aspergillus niger CBS 513.88	hypothetical protein(ANI_1_1780094)
ANI_1_1220034	4980285	Aspergillus niger CBS 513.88	hypothetical protein(ANI_1_1220034)
ANI_1_2406074	4983319	Aspergillus niger CBS 513.88	uracil DNA glycosylase superfamily protein(ANI_1_2406074)
ANI_1_2732024	4979276	Aspergillus niger CBS 513.88	oxidoreductase, 2OG-Fe(II) oxygenase family(ANI_1_2732024)
ANI_1_2098064	4982169	Aspergillus niger CBS 513.88	F-box domain protein(ANI_1_2098064)
ANI_1_1540184	4990440	Aspergillus niger CBS 513.88	general stress response protein Whi2(ANI_1_1540184)
ANI_1_134094	4984310	Aspergillus niger CBS 513.88	peptidyl-prolyl cis-trans isomerase-like 3(ANI_1_134094)
ANI_1_1346034	4980432	Aspergillus niger CBS 513.88	hypothetical protein(ANI_1_1346034)
ANI_1_274154	4989522	Aspergillus niger CBS 513.88	protein kinase (Chm1)(ANI_1_274154)
ANI_1_1668124	4987565	Aspergillus niger CBS 513.88	hypothetical protein(ANI_1_1668124)
ANI_1_2146074	4983097	Aspergillus niger CBS 513.88	amino acid permease(ANI_1_2146074)
ANI_1_2010024	4979995	Aspergillus niger CBS 513.88	oligosaccharyl transferase subunit (alpha)(ANI_1_2010024)
ANI_1_1620184	4990573	Aspergillus niger CBS 513.88	hypothetical protein(ANI_1_1620184)
ANI_1_1106124	4986971	Aspergillus niger CBS 513.88	hypothetical protein(ANI_1_1106124)
ANI_1_1852074	4982680	Aspergillus niger CBS 513.88	fungal specific transcription factor domain protein(ANI_1_1852074)
ANI_1_2744014	4978276	Aspergillus niger CBS 513.88	solute carrier family 25 member 38(ANI_1_2744014)
ANI_1_2122014	4978088	Aspergillus niger CBS 513.88	FAD dependent oxidoreductase(ANI_1_2122014)
ANI_1_2492024	4978936	Aspergillus niger CBS 513.88	mitochondrion organization and biogenesis protein(ANI_1_2492024)
ANI_1_2086074	4983018	Aspergillus niger CBS 513.88	hypothetical protein(ANI_1_2086074)
ANI_1_1154034	4980226	Aspergillus niger CBS 513.88	hypothetical protein(ANI_1_1154034)
ANI_1_1142064	4982177	Aspergillus niger CBS 513.88	hypothetical protein(ANI_1_1142064)
ANI_1_146074	4982414	Aspergillus niger CBS 513.88	aminotransferase, class V(ANI_1_146074)
ANI_1_224054	4981177	Aspergillus niger CBS 513.88	WD repeat protein(ANI_1_224054)
ANI_1_2134094	4984847	Aspergillus niger CBS 513.88	cellular morphogenesis protein (Bud22)(ANI_1_2134094)
ANI_1_2098074	4983042	Aspergillus niger CBS 513.88	hypothetical protein(ANI_1_2098074)
ANI_1_248024	4978667	Aspergillus niger CBS 513.88	hypothetical protein(ANI_1_248024)
ANI_1_2732014	4977175	Aspergillus niger CBS 513.88	exosome complex exonuclease DIS3(ANI_1_2732014)
ANI_1_2110024	4979648	Aspergillus niger CBS 513.88	hydantoinase/oxoprolinase(ANI_1_2110024)
ANI_1_2212074	4983152	Aspergillus niger CBS 513.88	hypothetical protein(ANI_1_2212074)
ANI_1_2508094	4985191	Aspergillus niger CBS 513.88	hypothetical protein(ANI_1_2508094)
ANI_1_1954024	4979957	Aspergillus niger CBS 513.88	hypothetical protein(ANI_1_1954024)
ANI_1_2158064	4982243	Aspergillus niger CBS 513.88	RNase H domain protein(ANI_1_2158064)
ANI_1_18024	4979624	Aspergillus niger CBS 513.88	hypothetical protein(ANI_1_18024)
ANI_1_1166034	4980239	Aspergillus niger CBS 513.88	hypothetical protein(ANI_1_1166034)
ANI_1_1418014	4977381	Aspergillus niger CBS 513.88	SWR1-complex protein 5(ANI_1_1418014)
ANI_1_1130084	4983716	Aspergillus niger CBS 513.88	cytochrome P450(ANI_1_1130084)
ANI_1_1644144	4988739	Aspergillus niger CBS 513.88	hypothetical protein(ANI_1_1644144)
ANI_1_2236024	4978598	Aspergillus niger CBS 513.88	hypothetical protein(ANI_1_2236024)
ANI_1_1668134	4988222	Aspergillus niger CBS 513.88	GNAT family acetyltransferase(ANI_1_1668134)
ANI_1_2010014	4977962	Aspergillus niger CBS 513.88	aldehyde reductase 1(ANI_1_2010014)
ANI_1_2086094	10098083	Aspergillus niger CBS 513.88	hypothetical protein(ANI_1_2086094)
ANI_1_1840094	4984590	Aspergillus niger CBS 513.88	tannase subunit(ANI_1_1840094)
ANI_1_2332104	4986386	Aspergillus niger CBS 513.88	hypothetical protein(ANI_1_2332104)
ANI_1_1232024	4979351	Aspergillus niger CBS 513.88	hypothetical protein(ANI_1_1232024)
ANI_1_2090104	4986081	Aspergillus niger CBS 513.88	nucleoside-diphosphate-sugar epimerase GsfE(ANI_1_2090104)
ANI_1_2200094	4984918	Aspergillus niger CBS 513.88	G1/S regulator NimO(ANI_1_2200094)
ANI_1_1852064	4981847	Aspergillus niger CBS 513.88	signal recognition particle 14kD protein(ANI_1_1852064)
ANI_1_1792074	4982601	Aspergillus niger CBS 513.88	CCAAT-box-binding transcription factor(ANI_1_1792074)
ANI_1_150114	4986554	Aspergillus niger CBS 513.88	DNA mismatch repair protein MSH3(ANI_1_150114)
ANI_1_2492014	4978104	Aspergillus niger CBS 513.88	hypothetical protein(ANI_1_2492014)
ANI_1_1154024	4979301	Aspergillus niger CBS 513.88	hypothetical protein(ANI_1_1154024)
ANI_1_1930064	4981926	Aspergillus niger CBS 513.88	hypothetical protein(ANI_1_1930064)
ANI_1_1358014	4977682	Aspergillus niger CBS 513.88	exo-1,4-beta-xylosidase xlnD(ANI_1_1358014)
ANI_1_1334064	4982310	Aspergillus niger CBS 513.88	FACT complex subunit spt16(ANI_1_1334064)
ANI_1_1864074	4982687	Aspergillus niger CBS 513.88	hypothetical protein(ANI_1_1864074)
ANI_1_2316094	4985033	Aspergillus niger CBS 513.88	protein kinase domain-containing protein(ANI_1_2316094)
ANI_1_2158074	4983110	Aspergillus niger CBS 513.88	cytochrome P450 family protein(ANI_1_2158074)
ANI_1_158044	4980868	Aspergillus niger CBS 513.88	MFS monosaccharide transporter(ANI_1_158044)
ANI_1_1028124	4986860	Aspergillus niger CBS 513.88	ubiquitin fusion degradation protein (Ufd1)(ANI_1_1028124)
ANI_1_2110014	4977545	Aspergillus niger CBS 513.88	restculine oxidase precursor(ANI_1_2110014)
ANI_1_1418024	4979498	Aspergillus niger CBS 513.88	cytochrome P450 monooxygenase(ANI_1_1418024)
ANI_1_1050014	4977423	Aspergillus niger CBS 513.88	DNA replication complex GINS protein psf1(ANI_1_1050014)
ANI_1_1154064	4982184	Aspergillus niger CBS 513.88	ER-derived vesicles protein ERV14(ANI_1_1154064)
ANI_1_2146094	4984856	Aspergillus niger CBS 513.88	hypothetical protein(ANI_1_2146094)
ANI_1_1982104	4985989	Aspergillus niger CBS 513.88	hypothetical protein(ANI_1_1982104)
ANI_1_2328074	4983252	Aspergillus niger CBS 513.88	L-xylulose reductase(ANI_1_2328074)
ANI_1_236024	4978660	Aspergillus niger CBS 513.88	phenylalanyl-tRNA synthetase(ANI_1_236024)
ANI_1_2224074	4983161	Aspergillus niger CBS 513.88	hypothetical protein(ANI_1_2224074)
ANI_1_1690024	4979754	Aspergillus niger CBS 513.88	morphogenesis protein (Msb1)(ANI_1_1690024)
ANI_1_2150104	4986183	Aspergillus niger CBS 513.88	MFS transporter(ANI_1_2150104)
ANI_1_1016144	4989152	Aspergillus niger CBS 513.88	peroxisomal membrane protein (Pex13)(ANI_1_1016144)
ANI_1_1656124	4987555	Aspergillus niger CBS 513.88	beta-lactamase domain-containing protein(ANI_1_1656124)
ANI_1_2022024	4980003	Aspergillus niger CBS 513.88	transcriptional co-activator (Hfi1/Ada1)(ANI_1_2022024)
ANI_1_1852094	4984597	Aspergillus niger CBS 513.88	hypothetical protein(ANI_1_1852094)
ANI_1_2320104	4986378	Aspergillus niger CBS 513.88	FAD binding domain protein(ANI_1_2320104)
ANI_1_2098094	4984822	Aspergillus niger CBS 513.88	polyketide synthase(ANI_1_2098094)
ANI_1_2212094	4984931	Aspergillus niger CBS 513.88	hypothetical protein(ANI_1_2212094)
ANI_1_1486124	4987377	Aspergillus niger CBS 513.88	hypothetical protein(ANI_1_1486124)
ANI_1_1418034	4980521	Aspergillus niger CBS 513.88	sugar transporter(ANI_1_1418034)
ANI_1_1908144	4989060	Aspergillus niger CBS 513.88	hypothetical protein(ANI_1_1908144)
ANI_1_236014	4977095	Aspergillus niger CBS 513.88	xyloglucanase(ANI_1_236014)
ANI_1_1474164	4990225	Aspergillus niger CBS 513.88	WW domain protein(ANI_1_1474164)
ANI_1_2480014	4977831	Aspergillus niger CBS 513.88	PHD finger and BAH domain protein (Snt2)(ANI_1_2480014)
ANI_1_1346064	4981302	Aspergillus niger CBS 513.88	aryl-alcohol dehydrogenase(ANI_1_1346064)
ANI_1_1864064	4981865	Aspergillus niger CBS 513.88	ATP-dependent DNA helicase II subunit 2(ANI_1_1864064)
ANI_1_1690014	4977806	Aspergillus niger CBS 513.88	hypothetical protein(ANI_1_1690014)
ANI_1_1498104	4985581	Aspergillus niger CBS 513.88	hypothetical protein(ANI_1_1498104)
ANI_1_1942024	4979949	Aspergillus niger CBS 513.88	asparaginyl-tRNA synthetase, cytoplasmic(ANI_1_1942024)
ANI_1_274184	4990522	Aspergillus niger CBS 513.88	cytochrome b-c1 complex subunit 7(ANI_1_274184)
ANI_1_1792094	4984546	Aspergillus niger CBS 513.88	salicylate hydroxylase(ANI_1_1792094)
ANI_1_1358034	4980460	Aspergillus niger CBS 513.88	ubiquitin interaction motif protein(ANI_1_1358034)
ANI_1_1656134	4988202	Aspergillus niger CBS 513.88	gamma-tubulin complex component GCP4(ANI_1_1656134)
ANI_1_2022014	4977382	Aspergillus niger CBS 513.88	phospholipase C PLC-C(ANI_1_2022014)
ANI_1_1540144	4988609	Aspergillus niger CBS 513.88	oxidation resistance protein 1(ANI_1_1540144)
ANI_1_1632184	4990589	Aspergillus niger CBS 513.88	hypothetical protein(ANI_1_1632184)
ANI_1_1334084	4983907	Aspergillus niger CBS 513.88	NAD dependent epimerase/dehydratase(ANI_1_1334084)
ANI_1_1462184	4991384	Aspergillus niger CBS 513.88	Rieske 2Fe-2S family protein(ANI_1_1462184)
ANI_1_1074084	4983674	Aspergillus niger CBS 513.88	sirQ protein(ANI_1_1074084)
ANI_1_1864094	4984607	Aspergillus niger CBS 513.88	hypothetical protein(ANI_1_1864094)
ANI_1_1888064	4981890	Aspergillus niger CBS 513.88	hypothetical protein(ANI_1_1888064)
ANI_1_2098024	4979632	Aspergillus niger CBS 513.88	hypothetical protein(ANI_1_2098024)
ANI_1_1508094	4984227	Aspergillus niger CBS 513.88	carboxylesterase(ANI_1_1508094)
ANI_1_1718104	4985742	Aspergillus niger CBS 513.88	pyridoxine(ANI_1_1718104)
ANI_1_1322024	4979406	Aspergillus niger CBS 513.88	phosphatidate cytidylyltransferase(ANI_1_1322024)
ANI_1_1552124	4987455	Aspergillus niger CBS 513.88	hypothetical protein(ANI_1_1552124)
ANI_1_1086064	4982144	Aspergillus niger CBS 513.88	NADH:flavin oxidoreductase/NADH oxidase family protein(ANI_1_1086064)
ANI_1_1086074	4983082	Aspergillus niger CBS 513.88	short-chain dehydrogenase(ANI_1_1086074)
ANI_1_174114	4986569	Aspergillus niger CBS 513.88	proteasome component PRE3(ANI_1_174114)
ANI_1_2062064	4982118	Aspergillus niger CBS 513.88	ATP-dependent DNA helicase(ANI_1_2062064)
ANI_1_2368104	4986412	Aspergillus niger CBS 513.88	hypothetical protein(ANI_1_2368104)
ANI_1_1994104	4985999	Aspergillus niger CBS 513.88	dimethylaniline monooxygenase(ANI_1_1994104)
ANI_1_1334014	4977679	Aspergillus niger CBS 513.88	NADH:ubiquinone oxidoreductase 6.6kD subunit(ANI_1_1334014)
ANI_1_1564104	4985623	Aspergillus niger CBS 513.88	hypothetical protein(ANI_1_1564104)
ANI_1_1390184	4991341	Aspergillus niger CBS 513.88	proline transporter(ANI_1_1390184)
ANI_1_2288104	4986359	Aspergillus niger CBS 513.88	short-chain dehydrogenase(ANI_1_2288104)
ANI_1_1764014	4977372	Aspergillus niger CBS 513.88	peptidase D(ANI_1_1764014)
ANI_1_2694014	4978329	Aspergillus niger CBS 513.88	hypothetical protein(ANI_1_2694014)
ANI_1_1500134	4988064	Aspergillus niger CBS 513.88	sugar transporter(ANI_1_1500134)
ANI_1_1446084	4984039	Aspergillus niger CBS 513.88	protein RDR1(ANI_1_1446084)
ANI_1_1524104	4985597	Aspergillus niger CBS 513.88	alpha-amylase(ANI_1_1524104)
ANI_1_1888074	4982704	Aspergillus niger CBS 513.88	cytosolic Cu/Zn superoxide dismutase(ANI_1_1888074)
ANI_1_2240184	4991364	Aspergillus niger CBS 513.88	hypothetical protein(ANI_1_2240184)
ANI_1_2320184	4991431	Aspergillus niger CBS 513.88	longevity-assurance protein (LAC1)(ANI_1_2320184)
ANI_1_200034	4980156	Aspergillus niger CBS 513.88	hypothetical protein(ANI_1_200034)
ANI_1_2098014	4977714	Aspergillus niger CBS 513.88	hemolysin-III channel protein Izh2(ANI_1_2098014)
ANI_1_2480074	4983394	Aspergillus niger CBS 513.88	L-amino acid oxidase LaoA(ANI_1_2480074)
ANI_1_2074064	4982145	Aspergillus niger CBS 513.88	allantoate permease(ANI_1_2074064)
ANI_1_2292184	4991405	Aspergillus niger CBS 513.88	hypothetical protein(ANI_1_2292184)
ANI_1_1752014	4977347	Aspergillus niger CBS 513.88	short/branched chain specific acyl-CoA dehydrogenase(ANI_1_1752014)
ANI_1_1824184	4990841	Aspergillus niger CBS 513.88	polyketide synthase(ANI_1_1824184)
ANI_1_1434084	4984031	Aspergillus niger CBS 513.88	hypothetical protein(ANI_1_1434084)
ANI_1_2406024	4978822	Aspergillus niger CBS 513.88	hypothetical protein(ANI_1_2406024)
ANI_1_1450104	4985530	Aspergillus niger CBS 513.88	alpha-1,3-glucanase/mutanase(ANI_1_1450104)
ANI_1_1876094	4984612	Aspergillus niger CBS 513.88	cupin domain protein(ANI_1_1876094)
ANI_1_1142094	4985128	Aspergillus niger CBS 513.88	60S ribosomal protein L26(ANI_1_1142094)
ANI_1_1552144	4988617	Aspergillus niger CBS 513.88	NAD dependent epimerase/dehydratase(ANI_1_1552144)
ANI_1_1982144	4989159	Aspergillus niger CBS 513.88	amino acid transporter(ANI_1_1982144)
ANI_1_2390024	4978805	Aspergillus niger CBS 513.88	MFS monocarboxylate transporter(ANI_1_2390024)
ANI_1_1880104	4985910	Aspergillus niger CBS 513.88	hypothetical protein(ANI_1_1880104)
ANI_1_2004184	4991099	Aspergillus niger CBS 513.88	homeobox transcription factor(ANI_1_2004184)
ANI_1_1310034	4980364	Aspergillus niger CBS 513.88	laccase-1(ANI_1_1310034)
ANI_1_224024	4978654	Aspergillus niger CBS 513.88	peroxisomal membrane anchor protein(ANI_1_224024)
ANI_1_2694024	4979241	Aspergillus niger CBS 513.88	hypothetical protein(ANI_1_2694024)
ANI_1_1166084	4983741	Aspergillus niger CBS 513.88	polyketide synthase(ANI_1_1166084)
ANI_1_1764024	4979832	Aspergillus niger CBS 513.88	ABC1 domain protein(ANI_1_1764024)
ANI_1_1500144	4988557	Aspergillus niger CBS 513.88	C6 transcription factor(ANI_1_1500144)
ANI_1_1098074	4983099	Aspergillus niger CBS 513.88	DnaJ domain protein(ANI_1_1098074)
ANI_1_1500104	4985583	Aspergillus niger CBS 513.88	short-chain dehydrogenase/reductase(ANI_1_1500104)
ANI_1_2050064	4982104	Aspergillus niger CBS 513.88	hypothetical protein(ANI_1_2050064)
ANI_1_2198094	4984917	Aspergillus niger CBS 513.88	3-methyl-2-oxobutanoate hydroxymethyltransferase(ANI_1_2198094)
ANI_1_2074074	4982991	Aspergillus niger CBS 513.88	hypothetical protein(ANI_1_2074074)
ANI_1_1740014	4977727	Aspergillus niger CBS 513.88	BAP31 domain protein(ANI_1_1740014)
ANI_1_1564134	4988110	Aspergillus niger CBS 513.88	polyketide synthase(ANI_1_1564134)
ANI_1_1310014	4978223	Aspergillus niger CBS 513.88	NOL1/NOP2/sun domain protein(ANI_1_1310014)
ANI_1_1718124	4987597	Aspergillus niger CBS 513.88	hypothetical protein(ANI_1_1718124)
ANI_1_2682014	4977625	Aspergillus niger CBS 513.88	hypothetical protein(ANI_1_2682014)
ANI_1_2406014	4978390	Aspergillus niger CBS 513.88	integral membrane protein(ANI_1_2406014)
ANI_1_1272134	4987828	Aspergillus niger CBS 513.88	hypothetical protein(ANI_1_1272134)
ANI_1_162104	4985457	Aspergillus niger CBS 513.88	FYVE zinc finger protein(ANI_1_162104)
ANI_1_1776014	4978344	Aspergillus niger CBS 513.88	ADP-ribosylation factor-like protein 2(ANI_1_1776014)
ANI_1_150124	4986941	Aspergillus niger CBS 513.88	LysM domain protein(ANI_1_150124)
ANI_1_1876064	4981881	Aspergillus niger CBS 513.88	hypothetical protein(ANI_1_1876064)
ANI_1_1446064	4981359	Aspergillus niger CBS 513.88	hypothetical protein(ANI_1_1446064)
ANI_1_198104	4985485	Aspergillus niger CBS 513.88	40S ribosomal protein S2(ANI_1_198104)
ANI_1_1086094	4985075	Aspergillus niger CBS 513.88	C6 transcription factor(ANI_1_1086094)
ANI_1_2276104	4986347	Aspergillus niger CBS 513.88	acyl-CoA desaturase(ANI_1_2276104)
ANI_1_1090104	4986279	Aspergillus niger CBS 513.88	MFS lactose permease(ANI_1_1090104)
ANI_1_1564124	4987469	Aspergillus niger CBS 513.88	hypothetical protein(ANI_1_1564124)
ANI_1_1706144	4988814	Aspergillus niger CBS 513.88	salicylate hydroxylase(ANI_1_1706144)
ANI_1_2028144	4989202	Aspergillus niger CBS 513.88	DNA mismatch repair protein Msh1(ANI_1_2028144)
ANI_1_1390164	4990075	Aspergillus niger CBS 513.88	short-chain dehydrogenase/reductase family protein(ANI_1_1390164)
ANI_1_1098064	4982153	Aspergillus niger CBS 513.88	40S ribosomal protein S11(ANI_1_1098064)
ANI_1_1812184	4990831	Aspergillus niger CBS 513.88	phosphate transporter(ANI_1_1812184)
ANI_1_1564144	4988630	Aspergillus niger CBS 513.88	hypothetical protein(ANI_1_1564144)
ANI_1_2016184	4991114	Aspergillus niger CBS 513.88	hypothetical protein(ANI_1_2016184)
ANI_1_1508084	4984111	Aspergillus niger CBS 513.88	1-aminocyclopropane-1-carboxylate deaminase(ANI_1_1508084)
ANI_1_1994144	4989172	Aspergillus niger CBS 513.88	hypothetical protein(ANI_1_1994144)
ANI_1_2682024	4979226	Aspergillus niger CBS 513.88	hypothetical protein(ANI_1_2682024)
ANI_1_1272144	4988431	Aspergillus niger CBS 513.88	MFS alpha-glucoside transporter(ANI_1_1272144)
ANI_1_1512104	4985589	Aspergillus niger CBS 513.88	hypothetical protein(ANI_1_1512104)
ANI_1_1908104	4985931	Aspergillus niger CBS 513.88	multicopper oxidase(ANI_1_1908104)
ANI_1_1876074	4982696	Aspergillus niger CBS 513.88	hypothetical protein(ANI_1_1876074)
ANI_1_1284124	4987146	Aspergillus niger CBS 513.88	cellobiose dehydrogenase(ANI_1_1284124)
ANI_1_212024	4978646	Aspergillus niger CBS 513.88	hypothetical protein(ANI_1_212024)
ANI_1_2086064	4982158	Aspergillus niger CBS 513.88	WD repeat protein(ANI_1_2086064)
ANI_1_200054	4981162	Aspergillus niger CBS 513.88	conserved oligomeric Golgi complex subunit 6(ANI_1_200054)
ANI_1_1706134	4988282	Aspergillus niger CBS 513.88	NADH-cytochrome B5 reductase(ANI_1_1706134)
ANI_1_2344104	4986397	Aspergillus niger CBS 513.88	glycosyl transferase, group 1 family protein(ANI_1_2344104)
ANI_1_2074094	4984809	Aspergillus niger CBS 513.88	hypothetical protein(ANI_1_2074094)
ANI_1_2508074	4983421	Aspergillus niger CBS 513.88	extracellular invertase(ANI_1_2508074)
ANI_1_1500124	4987402	Aspergillus niger CBS 513.88	hypothetical protein(ANI_1_1500124)
ANI_1_1446074	4983388	Aspergillus niger CBS 513.88	dienelactone hydrolase family protein(ANI_1_1446074)
ANI_1_1462124	4987341	Aspergillus niger CBS 513.88	DNA helicase PIF1(ANI_1_1462124)
ANI_1_1604134	4988142	Aspergillus niger CBS 513.88	Hsp20/alpha crystallin family protein(ANI_1_1604134)
ANI_1_1050074	4983063	Aspergillus niger CBS 513.88	cation channel family transporter(ANI_1_1050074)
ANI_1_2670014	4977824	Aspergillus niger CBS 513.88	ABC transporter(ANI_1_2670014)
ANI_1_2784024	4979321	Aspergillus niger CBS 513.88	hypothetical protein(ANI_1_2784024)
ANI_1_2264104	4986341	Aspergillus niger CBS 513.88	hypothetical protein(ANI_1_2264104)
ANI_1_1588124	4987484	Aspergillus niger CBS 513.88	MFS quinate transporter(ANI_1_1588124)
ANI_1_1718144	4988827	Aspergillus niger CBS 513.88	hypothetical protein(ANI_1_1718144)
ANI_1_1752064	4981748	Aspergillus niger CBS 513.88	HCO3- transporter family protein(ANI_1_1752064)
ANI_1_2190184	4991301	Aspergillus niger CBS 513.88	PHD and RING finger domain protein(ANI_1_2190184)
ANI_1_1284134	4987842	Aspergillus niger CBS 513.88	nmrA-like family protein(ANI_1_1284134)
ANI_1_1576144	4988637	Aspergillus niger CBS 513.88	hypothetical protein(ANI_1_1576144)
ANI_1_1474104	4985555	Aspergillus niger CBS 513.88	polyketide synthase(ANI_1_1474104)
ANI_1_1450134	4988029	Aspergillus niger CBS 513.88	oxidoreductase, short-chain dehydrogenase/reductase family(ANI_1_1450134)
ANI_1_150184	4990425	Aspergillus niger CBS 513.88	hypothetical protein(ANI_1_150184)
ANI_1_1074034	4980158	Aspergillus niger CBS 513.88	hypothetical protein(ANI_1_1074034)
ANI_1_1170124	4987025	Aspergillus niger CBS 513.88	hypothetical protein(ANI_1_1170124)
ANI_1_1310084	4983868	Aspergillus niger CBS 513.88	polyamine transporter(ANI_1_1310084)
ANI_1_1390144	4988476	Aspergillus niger CBS 513.88	hypothetical protein(ANI_1_1390144)
ANI_1_1604124	4987512	Aspergillus niger CBS 513.88	serine/threonine-protein kinase tel1(ANI_1_1604124)
ANI_1_1050084	4983657	Aspergillus niger CBS 513.88	NAD-binding domain 4 protein(ANI_1_1050084)
ANI_1_186124	4986965	Aspergillus niger CBS 513.88	cytochrome P450 52A12(ANI_1_186124)
ANI_1_2134014	4978446	Aspergillus niger CBS 513.88	C6 zinc finger domain protein(ANI_1_2134014)
ANI_1_2074024	4980034	Aspergillus niger CBS 513.88	ATP-dependent RNA helicase dbp3(ANI_1_2074024)
ANI_1_2670024	4979213	Aspergillus niger CBS 513.88	hypothetical protein(ANI_1_2670024)
ANI_1_162174	4990285	Aspergillus niger CBS 513.88	GNAT family acetyltransferase(ANI_1_162174)
ANI_1_1824144	4988983	Aspergillus niger CBS 513.88	hypothetical protein(ANI_1_1824144)
ANI_1_2122094	4984836	Aspergillus niger CBS 513.88	beta-glucosidase F(ANI_1_2122094)
ANI_1_1718134	4988291	Aspergillus niger CBS 513.88	ubiquitin conjugating enzyme (UbcF)(ANI_1_1718134)
ANI_1_1272164	4989910	Aspergillus niger CBS 513.88	hypothetical protein(ANI_1_1272164)
ANI_1_1086014	4977062	Aspergillus niger CBS 513.88	histone acetyltransferase GCN5(ANI_1_1086014)
ANI_1_2796024	4979328	Aspergillus niger CBS 513.88	DIL and Ankyrin domain protein(ANI_1_2796024)
ANI_1_1552184	4990465	Aspergillus niger CBS 513.88	hypothetical protein(ANI_1_1552184)
ANI_1_1062064	4982129	Aspergillus niger CBS 513.88	serine/threonine-protein phosphatase PP-Z(ANI_1_1062064)
ANI_1_1982184	4991060	Aspergillus niger CBS 513.88	zinc finger protein(ANI_1_1982184)
ANI_1_1880144	4989040	Aspergillus niger CBS 513.88	hypothetical protein(ANI_1_1880144)
ANI_1_2796014	4978078	Aspergillus niger CBS 513.88	hypothetical protein(ANI_1_2796014)
ANI_1_1800184	4990815	Aspergillus niger CBS 513.88	hypothetical protein(ANI_1_1800184)
ANI_1_1284144	4988404	Aspergillus niger CBS 513.88	hypothetical protein(ANI_1_1284144)
ANI_1_1450144	4988522	Aspergillus niger CBS 513.88	hypothetical protein(ANI_1_1450144)
ANI_1_1588104	4985635	Aspergillus niger CBS 513.88	hypothetical protein(ANI_1_1588104)
ANI_1_2508014	4977646	Aspergillus niger CBS 513.88	C2H2 type zinc finger domain protein(ANI_1_2508014)
ANI_1_1740074	4982531	Aspergillus niger CBS 513.88	hypothetical protein(ANI_1_1740074)
ANI_1_2134024	4979628	Aspergillus niger CBS 513.88	hypothetical protein(ANI_1_2134024)
ANI_1_1398094	4985291	Aspergillus niger CBS 513.88	exosome complex component rrp4(ANI_1_1398094)
ANI_1_1296144	4988420	Aspergillus niger CBS 513.88	hypothetical protein(ANI_1_1296144)
ANI_1_1668184	4990665	Aspergillus niger CBS 513.88	3-phytase B(ANI_1_1668184)
ANI_1_1892104	4985917	Aspergillus niger CBS 513.88	hypothetical protein(ANI_1_1892104)
ANI_1_1462104	4985546	Aspergillus niger CBS 513.88	MFS allantoate transporter(ANI_1_1462104)
ANI_1_1824134	4988388	Aspergillus niger CBS 513.88	isopropanol dehydrogenase(ANI_1_1824134)
ANI_1_200024	4978641	Aspergillus niger CBS 513.88	G protein-coupled receptor GprD(ANI_1_200024)
ANI_1_2356104	4986403	Aspergillus niger CBS 513.88	beta-alanine synthase(ANI_1_2356104)
ANI_1_2492094	4985182	Aspergillus niger CBS 513.88	aminoalcoholphosphotransferase(ANI_1_2492094)
ANI_1_1458084	4984048	Aspergillus niger CBS 513.88	hypothetical protein(ANI_1_1458084)
ANI_1_1178074	4983166	Aspergillus niger CBS 513.88	oxidoreductase, short chain dehydrogenase/reductase family(ANI_1_1178074)
ANI_1_1390124	4987237	Aspergillus niger CBS 513.88	G-patch domain protein(ANI_1_1390124)
ANI_1_1508034	4980588	Aspergillus niger CBS 513.88	hypothetical protein(ANI_1_1508034)
ANI_1_2086014	4978349	Aspergillus niger CBS 513.88	hypothetical protein(ANI_1_2086014)
ANI_1_174134	4987697	Aspergillus niger CBS 513.88	hypothetical protein(ANI_1_174134)
ANI_1_2028184	4991123	Aspergillus niger CBS 513.88	C6 transcription factor(ANI_1_2028184)
ANI_1_2800024	4979333	Aspergillus niger CBS 513.88	homocitrate synthase(ANI_1_2800024)
ANI_1_1740064	4981730	Aspergillus niger CBS 513.88	hypothetical protein(ANI_1_1740064)
ANI_1_1098024	4979269	Aspergillus niger CBS 513.88	methionine synthase, vitamin-B12 independent(ANI_1_1098024)
ANI_1_1706184	4990699	Aspergillus niger CBS 513.88	hypothetical protein(ANI_1_1706184)
ANI_1_1604104	4985646	Aspergillus niger CBS 513.88	hypothetical protein(ANI_1_1604104)
ANI_1_1564184	4990480	Aspergillus niger CBS 513.88	Zn(II)2Cys6 transcription factor(ANI_1_1564184)
ANI_1_162154	4989439	Aspergillus niger CBS 513.88	spo12 family protein(ANI_1_162154)
ANI_1_2480094	4985170	Aspergillus niger CBS 513.88	RNA-directed RNA polymerase (Sad-1)(ANI_1_2480094)
ANI_1_1888094	4984620	Aspergillus niger CBS 513.88	C6 transcription factor(ANI_1_1888094)
ANI_1_2050094	4984786	Aspergillus niger CBS 513.88	polyketide synthase(ANI_1_2050094)
ANI_1_1812144	4988973	Aspergillus niger CBS 513.88	hypothetical protein(ANI_1_1812144)
ANI_1_1588134	4988127	Aspergillus niger CBS 513.88	hypothetical protein(ANI_1_1588134)
ANI_1_1458094	4985330	Aspergillus niger CBS 513.88	ubiquitin carboxyl-terminal hydrolase, family 1 protein(ANI_1_1458094)
ANI_1_1086034	4980169	Aspergillus niger CBS 513.88	citrinin biosynthesis oxydoreductase CtnB(ANI_1_1086034)
ANI_1_1994184	4991080	Aspergillus niger CBS 513.88	alpha-1,2-mannosyltransferase (Mnn2)(ANI_1_1994184)
ANI_1_2576014	4978213	Aspergillus niger CBS 513.88	hypothetical protein(ANI_1_2576014)
ANI_1_1178084	4983757	Aspergillus niger CBS 513.88	DNA repair protein RAD5(ANI_1_1178084)
ANI_1_2122074	4983064	Aspergillus niger CBS 513.88	hypothetical protein(ANI_1_2122074)
ANI_1_1450124	4987330	Aspergillus niger CBS 513.88	UV radiation resistance protein (UVRAG)(ANI_1_1450124)
ANI_1_1062084	4983663	Aspergillus niger CBS 513.88	isoamyl alcohol oxidase(ANI_1_1062084)
ANI_1_1390134	4987976	Aspergillus niger CBS 513.88	hypothetical protein(ANI_1_1390134)
ANI_1_2248094	4984955	Aspergillus niger CBS 513.88	C6 transcription factor(ANI_1_2248094)
ANI_1_174124	4986955	Aspergillus niger CBS 513.88	60S ribosomal protein L7(ANI_1_174124)
ANI_1_2146014	4977762	Aspergillus niger CBS 513.88	ATP-dependent RNA helicase MSS116(ANI_1_2146014)
ANI_1_2576024	4979062	Aspergillus niger CBS 513.88	hypothetical protein(ANI_1_2576024)
ANI_1_2492074	4983402	Aspergillus niger CBS 513.88	hypothetical protein(ANI_1_2492074)
ANI_1_1284164	4989924	Aspergillus niger CBS 513.88	erythromycin esterase(ANI_1_1284164)
ANI_1_150174	4990269	Aspergillus niger CBS 513.88	glutathione-independent formaldehyde dehydrogenase(ANI_1_150174)
ANI_1_2004104	4986005	Aspergillus niger CBS 513.88	hypothetical protein(ANI_1_2004104)
ANI_1_1398074	4983361	Aspergillus niger CBS 513.88	AP-3 complex subunit sigma(ANI_1_1398074)
ANI_1_1410164	4990114	Aspergillus niger CBS 513.88	BCAS2 family protein(ANI_1_1410164)
ANI_1_1926024	4979932	Aspergillus niger CBS 513.88	ubiquitin hydrolase L3(ANI_1_1926024)
ANI_1_1628144	4988725	Aspergillus niger CBS 513.88	hypothetical protein(ANI_1_1628144)
ANI_1_2588014	4978047	Aspergillus niger CBS 513.88	hypothetical protein(ANI_1_2588014)
ANI_1_1650074	4982438	Aspergillus niger CBS 513.88	actin-interacting protein (Bud6/Aip3)(ANI_1_1650074)
ANI_1_186054	4981153	Aspergillus niger CBS 513.88	serine palmitoyl CoA transferase subunit LCBA(ANI_1_186054)
ANI_1_2106014	4978303	Aspergillus niger CBS 513.88	hypothetical protein(ANI_1_2106014)
ANI_1_1710104	4985734	Aspergillus niger CBS 513.88	ATP-dependent RNA helicase mrh4(ANI_1_1710104)
ANI_1_1458104	4985542	Aspergillus niger CBS 513.88	hypothetical protein(ANI_1_1458104)
ANI_1_1032164	4989661	Aspergillus niger CBS 513.88	MFS multidrug transporter(ANI_1_1032164)
ANI_1_1020184	4991025	Aspergillus niger CBS 513.88	mitochondrial 54S ribosomal protein YmL33(ANI_1_1020184)
ANI_1_128174	4990277	Aspergillus niger CBS 513.88	hypothetical protein(ANI_1_128174)
ANI_1_1216014	4977797	Aspergillus niger CBS 513.88	zinc knuckle domain protein(ANI_1_1216014)
ANI_1_1812134	4988382	Aspergillus niger CBS 513.88	cell wall alpha-1,3-glucan synthase(ANI_1_1812134)
ANI_1_2276094	4984990	Aspergillus niger CBS 513.88	hypothetical protein(ANI_1_2276094)
ANI_1_1718064	4981713	Aspergillus niger CBS 513.88	chlorogenic acid esterase precursor(ANI_1_1718064)
ANI_1_1994074	4982850	Aspergillus niger CBS 513.88	hypothetical protein(ANI_1_1994074)
ANI_1_1880184	4990907	Aspergillus niger CBS 513.88	3-ketosteroid reductase(ANI_1_1880184)
ANI_1_1982094	4984709	Aspergillus niger CBS 513.88	acylphosphatase(ANI_1_1982094)
ANI_1_1662064	4981619	Aspergillus niger CBS 513.88	isoflavone reductase family protein(ANI_1_1662064)
ANI_1_1390104	4985468	Aspergillus niger CBS 513.88	BolA domain protein(ANI_1_1390104)
ANI_1_1446124	4987325	Aspergillus niger CBS 513.88	hypothetical protein(ANI_1_1446124)
ANI_1_1194134	4987760	Aspergillus niger CBS 513.88	iron-sulfur cluster-binding protein(ANI_1_1194134)
ANI_1_1524064	4981432	Aspergillus niger CBS 513.88	hypothetical protein(ANI_1_1524064)
ANI_1_2280104	4986351	Aspergillus niger CBS 513.88	hypothetical protein(ANI_1_2280104)
ANI_1_1272084	4983835	Aspergillus niger CBS 513.88	hypothetical protein(ANI_1_1272084)
ANI_1_1480024	4979546	Aspergillus niger CBS 513.88	arabinan endo-1,5-alpha-L-arabinosidase C(ANI_1_1480024)
ANI_1_1204034	4980273	Aspergillus niger CBS 513.88	phosphatidylserine decarboxylase(ANI_1_1204034)
ANI_1_1398084	4983958	Aspergillus niger CBS 513.88	protein kinase domain protein(ANI_1_1398084)
ANI_1_2292104	4986362	Aspergillus niger CBS 513.88	NRPS-like enzyme(ANI_1_2292104)
ANI_1_1650064	4981597	Aspergillus niger CBS 513.88	hypothetical protein(ANI_1_1650064)
ANI_1_2588024	4979082	Aspergillus niger CBS 513.88	hypothetical protein(ANI_1_2588024)
ANI_1_2106024	4979625	Aspergillus niger CBS 513.88	cytochrome P450(ANI_1_2106024)
ANI_1_1824104	4985867	Aspergillus niger CBS 513.88	NAD dependent epimerase/dehydratase(ANI_1_1824104)
ANI_1_1512084	4984119	Aspergillus niger CBS 513.88	methylenetetrahydrofolate reductase(ANI_1_1512084)
ANI_1_1902064	4981902	Aspergillus niger CBS 513.88	cytoplasm to vacuole targeting Vps64(ANI_1_1902064)
ANI_1_1296034	4980352	Aspergillus niger CBS 513.88	multidrug resistance protein 1, 2, 3 (p glycoprotein 1, 2, 3)(ANI_1_1296034)
ANI_1_1492024	4979558	Aspergillus niger CBS 513.88	D-lactate dehydrogenase(ANI_1_1492024)
ANI_1_1536034	4980620	Aspergillus niger CBS 513.88	trihydroxytoluene oxygenase(ANI_1_1536034)
ANI_1_1938024	4979945	Aspergillus niger CBS 513.88	hypothetical protein(ANI_1_1938024)
ANI_1_1068124	4986929	Aspergillus niger CBS 513.88	vacuolar protein sorting protein (Vps36)(ANI_1_1068124)
ANI_1_1090034	4980171	Aspergillus niger CBS 513.88	hypothetical protein(ANI_1_1090034)
ANI_1_1446134	4988024	Aspergillus niger CBS 513.88	dihydrodipicolinate synthase(ANI_1_1446134)
ANI_1_1686024	4979751	Aspergillus niger CBS 513.88	glucose-6-phosphate 1-dehydrogenase(ANI_1_1686024)
ANI_1_1422144	4988504	Aspergillus niger CBS 513.88	hypothetical protein(ANI_1_1422144)
ANI_1_2186184	4991293	Aspergillus niger CBS 513.88	glucose dehydrogenase(ANI_1_2186184)
ANI_1_1662074	4982444	Aspergillus niger CBS 513.88	fructosyl amino acid oxidase(ANI_1_1662074)
ANI_1_1722104	4985747	Aspergillus niger CBS 513.88	hypothetical protein(ANI_1_1722104)
ANI_1_1044134	4988371	Aspergillus niger CBS 513.88	aspergillopepsin-2 heavy chain(ANI_1_1044134)
ANI_1_1194124	4987050	Aspergillus niger CBS 513.88	protein TOXD(ANI_1_1194124)
ANI_1_1284064	4982271	Aspergillus niger CBS 513.88	autophagy-related protein 8(ANI_1_1284064)
ANI_1_162094	4984333	Aspergillus niger CBS 513.88	oligopeptide transporter(ANI_1_162094)
ANI_1_1800144	4988963	Aspergillus niger CBS 513.88	cytochrome P450 monooxygenase(ANI_1_1800144)
ANI_1_1706074	4982493	Aspergillus niger CBS 513.88	hypothetical protein(ANI_1_1706074)
ANI_1_1228014	4978386	Aspergillus niger CBS 513.88	hypothetical protein(ANI_1_1228014)
ANI_1_1994094	4984728	Aspergillus niger CBS 513.88	hypothetical protein(ANI_1_1994094)
ANI_1_1892144	4989048	Aspergillus niger CBS 513.88	hypothetical protein(ANI_1_1892144)
ANI_1_1674024	4979742	Aspergillus niger CBS 513.88	vacuolar ATPase assembly integral membrane protein VMA21(ANI_1_1674024)
ANI_1_1650094	4984363	Aspergillus niger CBS 513.88	HSCARG dehydrogenase(ANI_1_1650094)
ANI_1_1902074	4982754	Aspergillus niger CBS 513.88	acyl-CoA thioesterase(ANI_1_1902074)
ANI_1_1410184	4991355	Aspergillus niger CBS 513.88	O-methyltransferase(ANI_1_1410184)
ANI_1_1182134	4987738	Aspergillus niger CBS 513.88	hypothetical protein(ANI_1_1182134)
ANI_1_198064	4981425	Aspergillus niger CBS 513.88	mRNA transport regulator (Mtr10)(ANI_1_198064)
ANI_1_2276074	4983209	Aspergillus niger CBS 513.88	NADH-cytochrome B5 reductase(ANI_1_2276074)
ANI_1_1328184	4991302	Aspergillus niger CBS 513.88	60S ribosomal protein L43(ANI_1_1328184)
ANI_1_1808094	4984566	Aspergillus niger CBS 513.88	efflux pump antibiotic resistance protein(ANI_1_1808094)
ANI_1_1216034	4980282	Aspergillus niger CBS 513.88	molybdopterin biosynthesis protein CNX2(ANI_1_1216034)
ANI_1_2016104	4986017	Aspergillus niger CBS 513.88	hypothetical protein(ANI_1_2016104)
ANI_1_1914064	4981913	Aspergillus niger CBS 513.88	hypothetical protein(ANI_1_1914064)
ANI_1_1686014	4977765	Aspergillus niger CBS 513.88	exo-beta-1,3-glucanase Exg0(ANI_1_1686014)
ANI_1_1170144	4989262	Aspergillus niger CBS 513.88	DNA-directed RNA polymerase III subunit RPC8(ANI_1_1170144)
ANI_1_1044124	4986909	Aspergillus niger CBS 513.88	alanine racemase family protein(ANI_1_1044124)
ANI_1_1260184	4991247	Aspergillus niger CBS 513.88	hypothetical protein(ANI_1_1260184)
ANI_1_1296074	4983273	Aspergillus niger CBS 513.88	arylsulfatase(ANI_1_1296074)
ANI_1_1616184	4990569	Aspergillus niger CBS 513.88	mitochondrial 37S ribosomal protein RSM25(ANI_1_1616184)
ANI_1_1800134	4988373	Aspergillus niger CBS 513.88	oxaloacetate hydrolase class protein(ANI_1_1800134)
ANI_1_1674014	4977885	Aspergillus niger CBS 513.88	metalloreductase(ANI_1_1674014)
ANI_1_2264094	4984982	Aspergillus niger CBS 513.88	MFS monocarboxylate transporter(ANI_1_2264094)
ANI_1_1090064	4982149	Aspergillus niger CBS 513.88	hypothetical protein(ANI_1_1090064)
ANI_1_1706094	4984440	Aspergillus niger CBS 513.88	ABC transporter(ANI_1_1706094)
ANI_1_2784014	4977805	Aspergillus niger CBS 513.88	copper-transporting ATPase(ANI_1_2784014)
ANI_1_1032134	4988357	Aspergillus niger CBS 513.88	hypothetical protein(ANI_1_1032134)
ANI_1_162074	4982423	Aspergillus niger CBS 513.88	hypothetical protein(ANI_1_162074)
ANI_1_128184	4990411	Aspergillus niger CBS 513.88	NADH-ubiquinone oxidoreductase subunit(ANI_1_128184)
ANI_1_1434144	4988513	Aspergillus niger CBS 513.88	hypothetical protein(ANI_1_1434144)
ANI_1_1398064	4981316	Aspergillus niger CBS 513.88	glucose oxidase(ANI_1_1398064)
ANI_1_1512064	4981406	Aspergillus niger CBS 513.88	aromatic ring-opening dioxygenase family protein(ANI_1_1512064)
ANI_1_1284094	4985209	Aspergillus niger CBS 513.88	dsDNA-binding protein PDCD5(ANI_1_1284094)
ANI_1_1812104	4985856	Aspergillus niger CBS 513.88	MFS transporter(ANI_1_1812104)
ANI_1_1604144	4988682	Aspergillus niger CBS 513.88	adenosine deaminase(ANI_1_1604144)
ANI_1_1422164	4990126	Aspergillus niger CBS 513.88	allantoate permease(ANI_1_1422164)
ANI_1_1718074	4982507	Aspergillus niger CBS 513.88	hypothetical protein(ANI_1_1718074)
ANI_1_258104	4985540	Aspergillus niger CBS 513.88	DnaJ domain protein(ANI_1_258104)
ANI_1_1500084	4984101	Aspergillus niger CBS 513.88	hypothetical protein(ANI_1_1500084)
ANI_1_1836014	4977650	Aspergillus niger CBS 513.88	phosphate carrier protein 2(ANI_1_1836014)
ANI_1_1386084	4983945	Aspergillus niger CBS 513.88	DNA-directed RNA polymerase III subunit RPO31(ANI_1_1386084)
ANI_1_150094	4984321	Aspergillus niger CBS 513.88	hypothetical protein(ANI_1_150094)
ANI_1_1296064	4982279	Aspergillus niger CBS 513.88	adenylate kinase 1(ANI_1_1296064)
ANI_1_2174184	4991277	Aspergillus niger CBS 513.88	hypothetical protein(ANI_1_2174184)
ANI_1_10154	4989353	Aspergillus niger CBS 513.88	hypothetical protein(ANI_1_10154)
ANI_1_280014	4978373	Aspergillus niger CBS 513.88	class I glutamine amidotransferase(ANI_1_280014)
ANI_1_1710144	4988818	Aspergillus niger CBS 513.88	AMP dependent ligase/synthetase(ANI_1_1710144)
ANI_1_1350094	4985255	Aspergillus niger CBS 513.88	proteasome regulatory particle subunit (RpnC)(ANI_1_1350094)
ANI_1_1970184	4991039	Aspergillus niger CBS 513.88	nmrA family protein(ANI_1_1970184)
ANI_1_1458144	4988530	Aspergillus niger CBS 513.88	hypothetical protein(ANI_1_1458144)
ANI_1_1374064	4981295	Aspergillus niger CBS 513.88	alpha-rhamnosidase(ANI_1_1374064)
ANI_1_1398034	4980501	Aspergillus niger CBS 513.88	hypothetical protein(ANI_1_1398034)
ANI_1_1808074	4982618	Aspergillus niger CBS 513.88	thioesterase family protein(ANI_1_1808074)
ANI_1_1662014	4977551	Aspergillus niger CBS 513.88	C6 finger domain protein(ANI_1_1662014)
ANI_1_218174	4990330	Aspergillus niger CBS 513.88	extracellular GDSL-like lipase/acylhydrolase(ANI_1_218174)
ANI_1_1902014	4977966	Aspergillus niger CBS 513.88	hypothetical protein(ANI_1_1902014)
ANI_1_1616124	4987521	Aspergillus niger CBS 513.88	hypothetical protein(ANI_1_1616124)
ANI_1_1126014	4978324	Aspergillus niger CBS 513.88	alpha-1,6-mannosyltransferase subunit (Ecm39)(ANI_1_1126014)
ANI_1_252084	4983761	Aspergillus niger CBS 513.88	chitin synthase D(ANI_1_252084)
ANI_1_1446164	4990158	Aspergillus niger CBS 513.88	C2H2 type zinc finger domain protein(ANI_1_1446164)
ANI_1_2062024	4980026	Aspergillus niger CBS 513.88	retinoblastoma-binding protein(ANI_1_2062024)
ANI_1_1722134	4988297	Aspergillus niger CBS 513.88	hypothetical protein(ANI_1_1722134)
ANI_1_1362084	4983923	Aspergillus niger CBS 513.88	hypothetical protein(ANI_1_1362084)
ANI_1_186094	4984355	Aspergillus niger CBS 513.88	hypothetical protein(ANI_1_186094)
ANI_1_2678024	4979220	Aspergillus niger CBS 513.88	hypothetical protein(ANI_1_2678024)
ANI_1_1798184	4990814	Aspergillus niger CBS 513.88	hypothetical protein(ANI_1_1798184)
ANI_1_2390074	4983305	Aspergillus niger CBS 513.88	hypothetical protein(ANI_1_2390074)
ANI_1_1260164	4989889	Aspergillus niger CBS 513.88	hypothetical protein(ANI_1_1260164)
ANI_1_1296094	4985217	Aspergillus niger CBS 513.88	hypothetical protein(ANI_1_1296094)
ANI_1_1398024	4979479	Aspergillus niger CBS 513.88	hypothetical protein(ANI_1_1398024)
ANI_1_1746104	4985773	Aspergillus niger CBS 513.88	cytochrome P450 family protein(ANI_1_1746104)
ANI_1_1480064	4981382	Aspergillus niger CBS 513.88	hypothetical protein(ANI_1_1480064)
ANI_1_2288024	4978650	Aspergillus niger CBS 513.88	hypothetical protein(ANI_1_2288024)
ANI_1_2264074	4983200	Aspergillus niger CBS 513.88	hypothetical protein(ANI_1_2264074)
ANI_1_1056104	4986227	Aspergillus niger CBS 513.88	V-type proton ATPase subunit E(ANI_1_1056104)
ANI_1_1434164	4990139	Aspergillus niger CBS 513.88	hypothetical protein(ANI_1_1434164)
ANI_1_240094	4984401	Aspergillus niger CBS 513.88	MFS transporter(ANI_1_240094)
ANI_1_1182184	4991147	Aspergillus niger CBS 513.88	hypothetical protein(ANI_1_1182184)
ANI_1_2666024	4979205	Aspergillus niger CBS 513.88	acetyltransferase, CysE/LacA/LpxA/NodL family(ANI_1_2666024)
ANI_1_1044184	4991045	Aspergillus niger CBS 513.88	aspartate aminotransferase(ANI_1_1044184)
ANI_1_1848014	4978017	Aspergillus niger CBS 513.88	laccase-1(ANI_1_1848014)
ANI_1_1808064	4981810	Aspergillus niger CBS 513.88	hypothetical protein(ANI_1_1808064)
ANI_1_1662024	4979735	Aspergillus niger CBS 513.88	replication factor C subunit 2(ANI_1_1662024)
ANI_1_1386064	4981282	Aspergillus niger CBS 513.88	amino acid transporter(ANI_1_1386064)
ANI_1_1722144	4988832	Aspergillus niger CBS 513.88	hypothetical protein(ANI_1_1722144)
ANI_1_2772024	4979312	Aspergillus niger CBS 513.88	MFS sugar transporter(ANI_1_2772024)
ANI_1_1500064	4981396	Aspergillus niger CBS 513.88	C6 transcription factor(ANI_1_1500064)
ANI_1_1296084	4983858	Aspergillus niger CBS 513.88	integral membrane protein PTH11-like protein(ANI_1_1296084)
ANI_1_1800104	4985840	Aspergillus niger CBS 513.88	ATP-dependent RNA helicase (Hrh1)(ANI_1_1800104)
ANI_1_2288014	4978166	Aspergillus niger CBS 513.88	hypothetical protein(ANI_1_2288014)
ANI_1_206174	4990320	Aspergillus niger CBS 513.88	cytochrome P450(ANI_1_206174)
ANI_1_2304104	4986368	Aspergillus niger CBS 513.88	flavin-containing amine oxidase(ANI_1_2304104)
ANI_1_2062014	4978368	Aspergillus niger CBS 513.88	zinc binding dehydrogenase(ANI_1_2062014)
ANI_1_1616134	4988152	Aspergillus niger CBS 513.88	plasma membrane iron permease(ANI_1_1616134)
ANI_1_1628124	4987535	Aspergillus niger CBS 513.88	hypothetical protein(ANI_1_1628124)
ANI_1_1374084	4983930	Aspergillus niger CBS 513.88	tryptophanyl-tRNA synthetase, cytoplasmic(ANI_1_1374084)
ANI_1_2240074	4983172	Aspergillus niger CBS 513.88	GTPase activating protein (Evi5)(ANI_1_2240074)
ANI_1_1458124	4987338	Aspergillus niger CBS 513.88	hypothetical protein(ANI_1_1458124)
ANI_1_2588074	4983499	Aspergillus niger CBS 513.88	triacylglycerol lipase(ANI_1_2588074)
ANI_1_2218184	4991347	Aspergillus niger CBS 513.88	hypothetical protein(ANI_1_2218184)
ANI_1_1552104	4985615	Aspergillus niger CBS 513.88	aldo-keto reductase yakc [NADP+](ANI_1_1552104)
ANI_1_1386024	4979461	Aspergillus niger CBS 513.88	glutamate--cysteine ligase(ANI_1_1386024)
ANI_1_258134	4987752	Aspergillus niger CBS 513.88	phospholipid-transporting ATPase NEO1(ANI_1_258134)
ANI_1_1914024	4979927	Aspergillus niger CBS 513.88	histone acetyltransferase ESA1(ANI_1_1914024)
ANI_1_1170184	4991138	Aspergillus niger CBS 513.88	T-complex protein 1 subunit theta(ANI_1_1170184)
ANI_1_2276024	4978632	Aspergillus niger CBS 513.88	hypothetical protein(ANI_1_2276024)
ANI_1_1126034	4980198	Aspergillus niger CBS 513.88	esterase(ANI_1_1126034)
ANI_1_2772014	4977661	Aspergillus niger CBS 513.88	hypothetical protein(ANI_1_2772014)
ANI_1_2576094	4985296	Aspergillus niger CBS 513.88	serum paraoxonase/arylesterase family protein(ANI_1_2576094)
ANI_1_198024	4978640	Aspergillus niger CBS 513.88	allergen Asp f 15(ANI_1_198024)
ANI_1_186074	4982437	Aspergillus niger CBS 513.88	PAB1 binding protein (Pbp1)(ANI_1_186074)
ANI_1_1616144	4988701	Aspergillus niger CBS 513.88	hypothetical protein(ANI_1_1616144)
ANI_1_1500034	4980581	Aspergillus niger CBS 513.88	histidine acid phosphatase(ANI_1_1500034)
ANI_1_2028104	4986032	Aspergillus niger CBS 513.88	hypothetical protein(ANI_1_2028104)
ANI_1_1458134	4988035	Aspergillus niger CBS 513.88	hypothetical protein(ANI_1_1458134)
ANI_1_186064	4981418	Aspergillus niger CBS 513.88	alpha-ketoglutarate-dependent taurine dioxygenase(ANI_1_186064)
ANI_1_2760024	4979305	Aspergillus niger CBS 513.88	hypothetical protein(ANI_1_2760024)
ANI_1_1182164	4989816	Aspergillus niger CBS 513.88	dihydroxy-acid dehydratase(ANI_1_1182164)
ANI_1_1056124	4986916	Aspergillus niger CBS 513.88	leucine aminopeptidase 1(ANI_1_1056124)
ANI_1_1604184	4990543	Aspergillus niger CBS 513.88	tyrosine phosphatase(ANI_1_1604184)
ANI_1_2016144	4989193	Aspergillus niger CBS 513.88	valyl-tRNA synthetase(ANI_1_2016144)
ANI_1_1386034	4980484	Aspergillus niger CBS 513.88	phosphotransferase family protein(ANI_1_1386034)
ANI_1_2252074	4983187	Aspergillus niger CBS 513.88	TPR repeat protein(ANI_1_2252074)
ANI_1_258144	4988577	Aspergillus niger CBS 513.88	histone deacetylase hda1(ANI_1_258144)
ANI_1_1512024	4979570	Aspergillus niger CBS 513.88	proteasome component PRE6(ANI_1_1512024)
ANI_1_1068104	4986240	Aspergillus niger CBS 513.88	hypothetical protein(ANI_1_1068104)
ANI_1_1362094	4985263	Aspergillus niger CBS 513.88	fungal specific transcription factor(ANI_1_1362094)
ANI_1_2276014	4978355	Aspergillus niger CBS 513.88	pyruvate decarboxylase(ANI_1_2276014)
ANI_1_2548094	4985238	Aspergillus niger CBS 513.88	anaphase-promoting complex subunit Apc5(ANI_1_2548094)
ANI_1_22174	4990284	Aspergillus niger CBS 513.88	ferric-chelate reductase(ANI_1_22174)
ANI_1_2678014	4977197	Aspergillus niger CBS 513.88	hypothetical protein(ANI_1_2678014)
ANI_1_1398014	4977214	Aspergillus niger CBS 513.88	beta-galactosidase B(ANI_1_1398014)
ANI_1_1480034	4980567	Aspergillus niger CBS 513.88	o-methyltransferase(ANI_1_1480034)
ANI_1_1110144	4989212	Aspergillus niger CBS 513.88	3-hydroxyanthranilate 3,4-dioxygenase(ANI_1_1110144)
ANI_1_2240094	4984950	Aspergillus niger CBS 513.88	MFS multidrug transporter(ANI_1_2240094)
ANI_1_1892184	4990926	Aspergillus niger CBS 513.88	hypothetical protein(ANI_1_1892184)
ANI_1_240074	4982476	Aspergillus niger CBS 513.88	GTP-dependent nucleic acid-binding protein engD(ANI_1_240074)
ANI_1_1592144	4988663	Aspergillus niger CBS 513.88	C6 transcription factor(ANI_1_1592144)
ANI_1_1328124	4987185	Aspergillus niger CBS 513.88	ABC transporter(ANI_1_1328124)
ANI_1_2350024	4978754	Aspergillus niger CBS 513.88	ATP-dependent helicase hrq1(ANI_1_2350024)
ANI_1_1138034	4980212	Aspergillus niger CBS 513.88	hypothetical protein(ANI_1_1138034)
ANI_1_2158094	4984866	Aspergillus niger CBS 513.88	macrolide phosphotransferase k(ANI_1_2158094)
ANI_1_2642024	4979174	Aspergillus niger CBS 513.88	sec34-like family protein(ANI_1_2642024)
ANI_1_18074	4982348	Aspergillus niger CBS 513.88	hypothetical protein(ANI_1_18074)
ANI_1_2588094	4985310	Aspergillus niger CBS 513.88	Sec7 domain protein(ANI_1_2588094)
ANI_1_1268094	4985201	Aspergillus niger CBS 513.88	iron-sulfur cluster biosynthesis protein Isd11(ANI_1_1268094)
ANI_1_1362034	4980463	Aspergillus niger CBS 513.88	MFS transporter(ANI_1_1362034)
ANI_1_1698094	4984436	Aspergillus niger CBS 513.88	hypothetical protein(ANI_1_1698094)
ANI_1_2106094	4984826	Aspergillus niger CBS 513.88	ankyrin repeat protein(ANI_1_2106094)
ANI_1_1710184	4990702	Aspergillus niger CBS 513.88	hypothetical protein(ANI_1_1710184)
ANI_1_1690124	4987579	Aspergillus niger CBS 513.88	histidinol dehydrogenase 1(ANI_1_1690124)
ANI_1_1316144	4988409	Aspergillus niger CBS 513.88	C4-dicarboxylate transporter/malic acid transport protein(ANI_1_1316144)
ANI_1_2642014	4977209	Aspergillus niger CBS 513.88	hypothetical protein(ANI_1_2642014)
ANI_1_190164	4989718	Aspergillus niger CBS 513.88	carbonic anhydrase(ANI_1_190164)
ANI_1_2212014	4977163	Aspergillus niger CBS 513.88	P-type ATPase(ANI_1_2212014)
ANI_1_2654014	4978250	Aspergillus niger CBS 513.88	NADPH--cytochrome P450 reductase(ANI_1_2654014)
ANI_1_2090094	4984818	Aspergillus niger CBS 513.88	hypothetical protein(ANI_1_2090094)
ANI_1_1836064	4981836	Aspergillus niger CBS 513.88	hypothetical protein(ANI_1_1836064)
ANI_1_1374014	4977133	Aspergillus niger CBS 513.88	signal recognition particle protein(ANI_1_1374014)
ANI_1_2418024	4978849	Aspergillus niger CBS 513.88	UDP-glucoronosyl and UDP-glucosyl transferase family protein(ANI_1_2418024)
ANI_1_240064	4981464	Aspergillus niger CBS 513.88	metallopeptidase MepB(ANI_1_240064)
ANI_1_2280184	4991397	Aspergillus niger CBS 513.88	hypothetical protein(ANI_1_2280184)
ANI_1_1746144	4988876	Aspergillus niger CBS 513.88	hypothetical protein(ANI_1_1746144)
ANI_1_1110134	4987645	Aspergillus niger CBS 513.88	vacuolar protein sorting-associated protein 45(ANI_1_1110134)
ANI_1_1780064	4981770	Aspergillus niger CBS 513.88	hypothetical protein(ANI_1_1780064)
ANI_1_2162104	4986213	Aspergillus niger CBS 513.88	MFS toxin efflux pump(ANI_1_2162104)
ANI_1_1304164	4989941	Aspergillus niger CBS 513.88	TBP associated factor (Mot1)(ANI_1_1304164)
ANI_1_1406074	4983365	Aspergillus niger CBS 513.88	alpha,alpha-trehalose-phosphate synthase [UDP-forming] 1(ANI_1_1406074)
ANI_1_1268084	4983833	Aspergillus niger CBS 513.88	tyrosinase central domain protein(ANI_1_1268084)
ANI_1_2110104	4986108	Aspergillus niger CBS 513.88	Rad21/Rec8 N terminal domain protein(ANI_1_2110104)
ANI_1_258164	4989777	Aspergillus niger CBS 513.88	alpha-1,2-mannosyltransferase (Kre5)(ANI_1_258164)
ANI_1_1362024	4979429	Aspergillus niger CBS 513.88	potassium ion channel Yvc1(ANI_1_1362024)
ANI_1_1978094	4984704	Aspergillus niger CBS 513.88	vacuolar fusion protein mon1(ANI_1_1978094)
ANI_1_1386014	4977331	Aspergillus niger CBS 513.88	PHD finger domain protein(ANI_1_1386014)
ANI_1_22104	4985372	Aspergillus niger CBS 513.88	NAD-dependent malic enzyme(ANI_1_22104)
ANI_1_1316134	4987866	Aspergillus niger CBS 513.88	hypothetical protein(ANI_1_1316134)
ANI_1_2362014	4977069	Aspergillus niger CBS 513.88	cut9 interacting protein Scn1(ANI_1_2362014)
ANI_1_2118074	4983061	Aspergillus niger CBS 513.88	hypothetical protein(ANI_1_2118074)
ANI_1_206134	4987725	Aspergillus niger CBS 513.88	importin-alpha re-exporter(ANI_1_206134)
ANI_1_1126064	4982167	Aspergillus niger CBS 513.88	pyruvate kinase(ANI_1_1126064)
ANI_1_2056184	4991158	Aspergillus niger CBS 513.88	hypothetical protein(ANI_1_2056184)
ANI_1_1580144	4988643	Aspergillus niger CBS 513.88	tryptophan synthase(ANI_1_1580144)
ANI_1_2212024	4978582	Aspergillus niger CBS 513.88	X-Pro dipeptidyl-peptidase (S15 family) protein(ANI_1_2212024)
ANI_1_1836074	4982659	Aspergillus niger CBS 513.88	3-ketodihydrosphingosine reductase tsc10(ANI_1_1836074)
ANI_1_1746134	4988323	Aspergillus niger CBS 513.88	hypothetical protein(ANI_1_1746134)
ANI_1_1110124	4986973	Aspergillus niger CBS 513.88	arginase(ANI_1_1110124)
ANI_1_1304134	4987860	Aspergillus niger CBS 513.88	NAD dehydrogenase(ANI_1_1304134)
ANI_1_1734134	4988305	Aspergillus niger CBS 513.88	phospholipase D (PLD)(ANI_1_1734134)
ANI_1_1698074	4982486	Aspergillus niger CBS 513.88	alpha-N-arabinofuranosidase C(ANI_1_1698074)
ANI_1_1780074	4982582	Aspergillus niger CBS 513.88	hypothetical protein(ANI_1_1780074)
ANI_1_1328104	4985414	Aspergillus niger CBS 513.88	cytochrome c oxidase assembly protein(ANI_1_1328104)
ANI_1_2044184	4991142	Aspergillus niger CBS 513.88	peptidase(ANI_1_2044184)
ANI_1_1592124	4987486	Aspergillus niger CBS 513.88	iron-regulated transporter(ANI_1_1592124)
ANI_1_18054	4981003	Aspergillus niger CBS 513.88	MFS sugar transporter(ANI_1_18054)
ANI_1_22114	4986473	Aspergillus niger CBS 513.88	ARF GTPase activator (Csx2)(ANI_1_22114)
ANI_1_252024	4978672	Aspergillus niger CBS 513.88	hypothetical protein(ANI_1_252024)
ANI_1_1418064	4981333	Aspergillus niger CBS 513.88	hypothetical protein(ANI_1_1418064)
ANI_1_1548084	4984173	Aspergillus niger CBS 513.88	hypothetical protein(ANI_1_1548084)
ANI_1_1758104	4985783	Aspergillus niger CBS 513.88	hypothetical protein(ANI_1_1758104)
ANI_1_2106074	4983050	Aspergillus niger CBS 513.88	double-strand break repair protein mus-23(ANI_1_2106074)
ANI_1_1848064	4981845	Aspergillus niger CBS 513.88	hypothetical protein(ANI_1_1848064)
ANI_1_2118064	4982190	Aspergillus niger CBS 513.88	hypothetical protein(ANI_1_2118064)
ANI_1_1362064	4981291	Aspergillus niger CBS 513.88	GNAT family acetyltransferase(ANI_1_1362064)
ANI_1_1316124	4987175	Aspergillus niger CBS 513.88	hypothetical protein(ANI_1_1316124)
ANI_1_2362024	4978764	Aspergillus niger CBS 513.88	efflux pump antibiotic resistance protein(ANI_1_2362024)
ANI_1_1792064	4981785	Aspergillus niger CBS 513.88	hypothetical protein(ANI_1_1792064)
ANI_1_2524094	4985210	Aspergillus niger CBS 513.88	ubiquinone biosynthesis protein coq4(ANI_1_2524094)
ANI_1_1256094	4985193	Aspergillus niger CBS 513.88	phosphoserine phosphatase(ANI_1_1256094)
ANI_1_1808014	4977203	Aspergillus niger CBS 513.88	hypothetical protein(ANI_1_1808014)
ANI_1_2200064	4982311	Aspergillus niger CBS 513.88	metalloprotease MEP1(ANI_1_2200064)
ANI_1_1374034	4980471	Aspergillus niger CBS 513.88	hypothetical protein(ANI_1_1374034)
ANI_1_1690104	4985711	Aspergillus niger CBS 513.88	hypothetical protein(ANI_1_1690104)
ANI_1_1350064	4981299	Aspergillus niger CBS 513.88	hypothetical protein(ANI_1_1350064)
ANI_1_1350084	4983914	Aspergillus niger CBS 513.88	MFS multidrug transporter(ANI_1_1350084)
ANI_1_1734144	4988848	Aspergillus niger CBS 513.88	hypothetical protein(ANI_1_1734144)
ANI_1_1536094	4984240	Aspergillus niger CBS 513.88	hypothetical protein(ANI_1_1536094)
ANI_1_1698064	4981686	Aspergillus niger CBS 513.88	triglyceride lipase-cholesterol esterase(ANI_1_1698064)
ANI_1_1592134	4988129	Aspergillus niger CBS 513.88	hypothetical protein(ANI_1_1592134)
ANI_1_18044	4980756	Aspergillus niger CBS 513.88	inner membrane protease atp23(ANI_1_18044)
ANI_1_22124	4986862	Aspergillus niger CBS 513.88	cytochrome c oxidase assembly protein cox16(ANI_1_22124)
ANI_1_2224014	4977577	Aspergillus niger CBS 513.88	hypothetical protein(ANI_1_2224014)
ANI_1_258184	4990514	Aspergillus niger CBS 513.88	dihydrofolate synthetase Fol3(ANI_1_258184)
ANI_1_1848074	4982678	Aspergillus niger CBS 513.88	hypothetical protein(ANI_1_1848074)
ANI_1_1194184	4991154	Aspergillus niger CBS 513.88	WD repeat protein(ANI_1_1194184)
ANI_1_2174104	4986234	Aspergillus niger CBS 513.88	hypothetical protein(ANI_1_2174104)
ANI_1_1256084	4983822	Aspergillus niger CBS 513.88	GPI anchored protein(ANI_1_1256084)
ANI_1_2200074	4983144	Aspergillus niger CBS 513.88	hypothetical protein(ANI_1_2200074)
ANI_1_2224024	4978592	Aspergillus niger CBS 513.88	C6 zinc finger domain protein(ANI_1_2224024)
ANI_1_1840104	4985877	Aspergillus niger CBS 513.88	hypothetical protein(ANI_1_1840104)
ANI_1_2654024	4979187	Aspergillus niger CBS 513.88	ribonuclease T2-like protein(ANI_1_2654024)
ANI_1_1126084	4983714	Aspergillus niger CBS 513.88	FAD binding domain protein(ANI_1_1126084)
ANI_1_1970104	4985980	Aspergillus niger CBS 513.88	D-lactate dehydrogenase (cytochrome)(ANI_1_1970104)
ANI_1_1410104	4985488	Aspergillus niger CBS 513.88	dihydroflavonal-4-reductase(ANI_1_1410104)
ANI_1_1836094	4984588	Aspergillus niger CBS 513.88	cytochrome P450 oxidoreductase(ANI_1_1836094)
ANI_1_1540104	4985607	Aspergillus niger CBS 513.88	hypothetical protein(ANI_1_1540104)
ANI_1_1966094	4984691	Aspergillus niger CBS 513.88	hypothetical protein(ANI_1_1966094)
ANI_1_1244084	4983815	Aspergillus niger CBS 513.88	DNA repair protein Rad4(ANI_1_1244084)
ANI_1_1536084	4984156	Aspergillus niger CBS 513.88	immune-responsive protein(ANI_1_1536084)
ANI_1_1628184	4990588	Aspergillus niger CBS 513.88	cytoskeleton organization protein (Dec1)(ANI_1_1628184)
ANI_1_1106084	4983699	Aspergillus niger CBS 513.88	RTA1 domain protein(ANI_1_1106084)
ANI_1_1852104	4985888	Aspergillus niger CBS 513.88	efflux pump antibiotic resistance protein(ANI_1_1852104)
ANI_1_1978064	4981989	Aspergillus niger CBS 513.88	serine/threonine protein kinase(ANI_1_1978064)
ANI_1_1422104	4985510	Aspergillus niger CBS 513.88	Zn(II)2Cys6 transcription factor(ANI_1_1422104)
ANI_1_122024	4978579	Aspergillus niger CBS 513.88	hypothetical protein(ANI_1_122024)
ANI_1_1954094	4984673	Aspergillus niger CBS 513.88	BTB domain and ankyrin repeat protein(ANI_1_1954094)
ANI_1_1418084	4983994	Aspergillus niger CBS 513.88	mediator of RNA polymerase II transcription subunit 31(ANI_1_1418084)
ANI_1_1328164	4989965	Aspergillus niger CBS 513.88	C2H2 finger domain protein(ANI_1_1328164)
ANI_1_206104	4985496	Aspergillus niger CBS 513.88	opsin-1(ANI_1_206104)
ANI_1_1056184	4991058	Aspergillus niger CBS 513.88	ubiquitin(ANI_1_1056184)
ANI_1_190124	4986967	Aspergillus niger CBS 513.88	rhamnogalacturonate lyase A(ANI_1_190124)
ANI_1_1130104	4986318	Aspergillus niger CBS 513.88	hypothetical protein(ANI_1_1130104)
ANI_1_2198104	4986283	Aspergillus niger CBS 513.88	cholinesterase(ANI_1_2198104)
ANI_1_1316184	4991290	Aspergillus niger CBS 513.88	curved DNA-binding protein(ANI_1_1316184)
ANI_1_134014	4977927	Aspergillus niger CBS 513.88	negative cofactor 2 complex subunit beta(ANI_1_134014)
ANI_1_2106064	4982174	Aspergillus niger CBS 513.88	RNA recognition motif-containing protein(ANI_1_2106064)
ANI_1_2512074	4983430	Aspergillus niger CBS 513.88	hypothetical protein(ANI_1_2512074)
ANI_1_1410134	4987996	Aspergillus niger CBS 513.88	ab-hydrolase associated lipase(ANI_1_1410134)
ANI_1_1106074	4983108	Aspergillus niger CBS 513.88	3-hydroxyisobutyrate dehydrogenase(ANI_1_1106074)
ANI_1_1674094	4984404	Aspergillus niger CBS 513.88	hypothetical protein(ANI_1_1674094)
ANI_1_218104	4985502	Aspergillus niger CBS 513.88	thiosulfate sulfurtransferase(ANI_1_218104)
ANI_1_122034	4980097	Aspergillus niger CBS 513.88	glycosyl transferase(ANI_1_122034)
ANI_1_1686064	4981666	Aspergillus niger CBS 513.88	transcription factor (SPT8)(ANI_1_1686064)
ANI_1_1848094	4984594	Aspergillus niger CBS 513.88	hypothetical protein(ANI_1_1848094)
ANI_1_1580184	4990511	Aspergillus niger CBS 513.88	GPI anchored cell wall protein(ANI_1_1580184)
ANI_1_1524094	4984259	Aspergillus niger CBS 513.88	oxidoreductase(ANI_1_1524094)
ANI_1_1256064	4982252	Aspergillus niger CBS 513.88	hypothetical protein(ANI_1_1256064)
ANI_1_2304184	4991411	Aspergillus niger CBS 513.88	hypothetical protein(ANI_1_2304184)
ANI_1_2090064	4982160	Aspergillus niger CBS 513.88	nitrate reductase(ANI_1_2090064)
ANI_1_10134	4987611	Aspergillus niger CBS 513.88	BET3 family protein(ANI_1_10134)
ANI_1_1966074	4982803	Aspergillus niger CBS 513.88	ABC transporter(ANI_1_1966074)
ANI_1_1780014	4977667	Aspergillus niger CBS 513.88	2-isopropylmalate synthase(ANI_1_1780014)
ANI_1_1350014	4977556	Aspergillus niger CBS 513.88	ATP-dependent RNA helicase dbp6(ANI_1_1350014)
ANI_1_1410124	4987283	Aspergillus niger CBS 513.88	hypothetical protein(ANI_1_1410124)
ANI_1_2500094	10098101	Aspergillus niger CBS 513.88	hypothetical protein(ANI_1_2500094)
ANI_1_1328144	4988419	Aspergillus niger CBS 513.88	hypothetical protein(ANI_1_1328144)
ANI_1_1758144	4988893	Aspergillus niger CBS 513.88	hypothetical protein(ANI_1_1758144)
ANI_1_1268034	4980329	Aspergillus niger CBS 513.88	hypothetical protein(ANI_1_1268034)
ANI_1_1410144	4988494	Aspergillus niger CBS 513.88	hypothetical protein(ANI_1_1410144)
ANI_1_1840144	4989004	Aspergillus niger CBS 513.88	1,3-beta-glucanosyltransferase gel3(ANI_1_1840144)
ANI_1_1536064	4981440	Aspergillus niger CBS 513.88	phytanoyl-CoA dioxygenase family protein(ANI_1_1536064)
ANI_1_1512094	4984234	Aspergillus niger CBS 513.88	hypothetical protein(ANI_1_1512094)
ANI_1_1674064	4981655	Aspergillus niger CBS 513.88	ubiquitin conjugating enzyme (UbcC)(ANI_1_1674064)
ANI_1_2200014	4977989	Aspergillus niger CBS 513.88	hypothetical protein(ANI_1_2200014)
ANI_1_2630014	4977777	Aspergillus niger CBS 513.88	branched-chain-amino-acid aminotransferase TOXF(ANI_1_2630014)
ANI_1_1362014	4977576	Aspergillus niger CBS 513.88	Asp-hemolysin(ANI_1_1362014)
ANI_1_1954074	4982796	Aspergillus niger CBS 513.88	hypothetical protein(ANI_1_1954074)
ANI_1_1792014	4977450	Aspergillus niger CBS 513.88	protein dml1(ANI_1_1792014)
ANI_1_1232084	4983802	Aspergillus niger CBS 513.88	2-oxoisovalerate dehydrogenase subunit alpha(ANI_1_1232084)
ANI_1_1524084	4984137	Aspergillus niger CBS 513.88	hypothetical protein(ANI_1_1524084)
ANI_1_1422134	4988007	Aspergillus niger CBS 513.88	MFS transporter(ANI_1_1422134)
ANI_1_1966064	4981967	Aspergillus niger CBS 513.88	hypothetical protein(ANI_1_1966064)
ANI_1_190144	4988541	Aspergillus niger CBS 513.88	deoxyhypusine synthase(ANI_1_190144)
ANI_1_1942094	4984656	Aspergillus niger CBS 513.88	hypothetical protein(ANI_1_1942094)
ANI_1_2118024	4979612	Aspergillus niger CBS 513.88	phytanoyl-CoA dioxygenase family protein(ANI_1_2118024)
ANI_1_1130124	4986988	Aspergillus niger CBS 513.88	hypothetical protein(ANI_1_1130124)
ANI_1_1316164	4989953	Aspergillus niger CBS 513.88	hypothetical protein(ANI_1_1316164)
ANI_1_1004104	4986185	Aspergillus niger CBS 513.88	hypothetical protein(ANI_1_1004104)
ANI_1_2150184	4991260	Aspergillus niger CBS 513.88	cytochrome b2(ANI_1_2150184)
ANI_1_1328134	4987885	Aspergillus niger CBS 513.88	hypothetical protein(ANI_1_1328134)
ANI_1_2350014	4978134	Aspergillus niger CBS 513.88	hypothetical protein(ANI_1_2350014)
ANI_1_1268024	4979375	Aspergillus niger CBS 513.88	kinesin family protein(ANI_1_1268024)
ANI_1_1674074	4982450	Aspergillus niger CBS 513.88	GPI anchored protein(ANI_1_1674074)
ANI_1_1548034	4980626	Aspergillus niger CBS 513.88	monooxygenase(ANI_1_1548034)
ANI_1_1698024	4979762	Aspergillus niger CBS 513.88	short-chain dehydrogenase/reductase family protein(ANI_1_1698024)
ANI_1_2630024	4979159	Aspergillus niger CBS 513.88	peroxisomal membrane protein receptor Pex19(ANI_1_2630024)
ANI_1_2200024	4978569	Aspergillus niger CBS 513.88	hypothetical protein(ANI_1_2200024)
ANI_1_1304184	4991283	Aspergillus niger CBS 513.88	pre-rRNA-processing protein esf2(ANI_1_1304184)
ANI_1_1734184	4990721	Aspergillus niger CBS 513.88	hypothetical protein(ANI_1_1734184)
ANI_1_1758134	4988334	Aspergillus niger CBS 513.88	hypothetical protein(ANI_1_1758134)
ANI_1_2512094	4985197	Aspergillus niger CBS 513.88	hypothetical protein(ANI_1_2512094)
ANI_1_1422124	4987297	Aspergillus niger CBS 513.88	hypothetical protein(ANI_1_1422124)
ANI_1_1662094	4984370	Aspergillus niger CBS 513.88	amidohydrolase family protein(ANI_1_1662094)
ANI_1_2418094	4985122	Aspergillus niger CBS 513.88	hypothetical protein(ANI_1_2418094)
ANI_1_2118014	4978496	Aspergillus niger CBS 513.88	hypothetical protein(ANI_1_2118014)
ANI_1_1350034	4980449	Aspergillus niger CBS 513.88	polyubiquitin binding protein (Doa1/Ufd3)(ANI_1_1350034)
ANI_1_1130134	4987674	Aspergillus niger CBS 513.88	hypothetical protein(ANI_1_1130134)
ANI_1_1592184	4990521	Aspergillus niger CBS 513.88	NAD+ transporter(ANI_1_1592184)
ANI_1_1486014	4977543	Aspergillus niger CBS 513.88	threonyl-tRNA synthetase(ANI_1_1486014)
ANI_1_1842104	4985878	Aspergillus niger CBS 513.88	hypothetical protein(ANI_1_1842104)
ANI_1_2604024	4979113	Aspergillus niger CBS 513.88	transcription initiation factor IIB(ANI_1_2604024)
ANI_1_1302134	4987859	Aspergillus niger CBS 513.88	hypothetical protein(ANI_1_1302134)
ANI_1_1404164	4990093	Aspergillus niger CBS 513.88	mitogen-activated protein kinase mpkC(ANI_1_1404164)
ANI_1_2362094	4985082	Aspergillus niger CBS 513.88	MFS transporter(ANI_1_2362094)
ANI_1_1646014	4977801	Aspergillus niger CBS 513.88	rRNA methyltransferase NOP1(ANI_1_1646014)
ANI_1_250024	4978669	Aspergillus niger CBS 513.88	cytochrome c(ANI_1_250024)
ANI_1_1450064	4981361	Aspergillus niger CBS 513.88	hypothetical protein(ANI_1_1450064)
ANI_1_2488094	4985177	Aspergillus niger CBS 513.88	COP9 signalosome complex subunit 2(ANI_1_2488094)
ANI_1_102104	4985421	Aspergillus niger CBS 513.88	GTP-binding protein EsdC(ANI_1_102104)
ANI_1_1576064	4981475	Aspergillus niger CBS 513.88	Kynurenine 3-monooxygenase(ANI_1_1576064)
ANI_1_1552094	4984265	Aspergillus niger CBS 513.88	MFS multidrug transporter(ANI_1_1552094)
ANI_1_1968104	4985976	Aspergillus niger CBS 513.88	hypothetical protein(ANI_1_1968104)
ANI_1_2168184	4991271	Aspergillus niger CBS 513.88	hypothetical protein(ANI_1_2168184)
ANI_1_1990024	4979981	Aspergillus niger CBS 513.88	ammonium transporter 2(ANI_1_1990024)
ANI_1_1118034	4980194	Aspergillus niger CBS 513.88	hypothetical protein(ANI_1_1118034)
ANI_1_2066144	4989259	Aspergillus niger CBS 513.88	hypothetical protein(ANI_1_2066144)
ANI_1_1208074	4983193	Aspergillus niger CBS 513.88	carboxypeptidase Y(ANI_1_1208074)
ANI_1_1610064	4981523	Aspergillus niger CBS 513.88	DMATS type aromatic prenyltransferase(ANI_1_1610064)
ANI_1_1724074	4982513	Aspergillus niger CBS 513.88	hypothetical protein(ANI_1_1724074)
ANI_1_1564084	4984188	Aspergillus niger CBS 513.88	PQ loop repeat protein(ANI_1_1564084)
ANI_1_1540094	4984236	Aspergillus niger CBS 513.88	hypothetical protein(ANI_1_1540094)
ANI_1_1838094	4984589	Aspergillus niger CBS 513.88	extracellular dihydrogeodin oxidase/laccase(ANI_1_1838094)
ANI_1_1462034	4980553	Aspergillus niger CBS 513.88	hypothetical protein(ANI_1_1462034)
ANI_1_2078144	4989273	Aspergillus niger CBS 513.88	AAA family ATPase(ANI_1_2078144)
ANI_1_1302144	4988406	Aspergillus niger CBS 513.88	NAD dependent epimerase/dehydratase(ANI_1_1302144)
ANI_1_1944144	4989110	Aspergillus niger CBS 513.88	aldehyde dehydrogenase family protein(ANI_1_1944144)
ANI_1_1052104	4986224	Aspergillus niger CBS 513.88	MADS box transcription factor Mcm1(ANI_1_1052104)
ANI_1_2328184	4991437	Aspergillus niger CBS 513.88	HSCARG dehydrogenase(ANI_1_2328184)
ANI_1_1588034	4980652	Aspergillus niger CBS 513.88	hypothetical protein(ANI_1_1588034)
ANI_1_1736064	4981725	Aspergillus niger CBS 513.88	hypothetical protein(ANI_1_1736064)
ANI_1_1712074	4982504	Aspergillus niger CBS 513.88	Protein kinase domain containing protein(ANI_1_1712074)
ANI_1_1474014	4977395	Aspergillus niger CBS 513.88	L-arabitol dehydrogenase(ANI_1_1474014)
ANI_1_102114	4986524	Aspergillus niger CBS 513.88	tropomyosin(ANI_1_102114)
ANI_1_1830134	4988391	Aspergillus niger CBS 513.88	cytochrome P450(ANI_1_1830134)
ANI_1_228104	4985507	Aspergillus niger CBS 513.88	gluconolactonase precursor(ANI_1_228104)
ANI_1_1634024	4979716	Aspergillus niger CBS 513.88	NUDIX domain protein(ANI_1_1634024)
ANI_1_1700094	4984438	Aspergillus niger CBS 513.88	hypothetical protein(ANI_1_1700094)
ANI_1_262024	4978681	Aspergillus niger CBS 513.88	meiosis induction protein kinase (Ime2)(ANI_1_262024)
ANI_1_2042184	4991141	Aspergillus niger CBS 513.88	hypothetical protein(ANI_1_2042184)
ANI_1_2374074	4983294	Aspergillus niger CBS 513.88	dimethylaniline monooxygenase(ANI_1_2374074)
ANI_1_1338104	4985425	Aspergillus niger CBS 513.88	Zn(II)2Cys6 transcription factor(ANI_1_1338104)
ANI_1_1610074	4982385	Aspergillus niger CBS 513.88	Zn(II)2Cys6 transcription factor(ANI_1_1610074)
ANI_1_1486034	4980572	Aspergillus niger CBS 513.88	GNAT family N-acetyltransferase(ANI_1_1486034)
ANI_1_1814094	4984571	Aspergillus niger CBS 513.88	hypothetical protein(ANI_1_1814094)
ANI_1_1024084	4983633	Aspergillus niger CBS 513.88	pyruvate decarboxylase(ANI_1_1024084)
ANI_1_2398024	4978813	Aspergillus niger CBS 513.88	methylenetetrahydrofolate reductase 1(ANI_1_2398024)
ANI_1_114104	4985428	Aspergillus niger CBS 513.88	DNA-directed RNA polymerase III subunit Rpc34(ANI_1_114104)
ANI_1_1920184	4990972	Aspergillus niger CBS 513.88	SET domain protein(ANI_1_1920184)
ANI_1_1200124	4987060	Aspergillus niger CBS 513.88	hypothetical protein(ANI_1_1200124)
ANI_1_1416164	4990119	Aspergillus niger CBS 513.88	hypothetical protein(ANI_1_1416164)
ANI_1_1360034	4980462	Aspergillus niger CBS 513.88	hypothetical protein(ANI_1_1360034)
ANI_1_2054144	4989244	Aspergillus niger CBS 513.88	hypothetical protein(ANI_1_2054144)
ANI_1_1622064	4981548	Aspergillus niger CBS 513.88	hypothetical protein(ANI_1_1622064)
ANI_1_1198164	4989823	Aspergillus niger CBS 513.88	hypothetical protein(ANI_1_1198164)
ANI_1_274014	4977970	Aspergillus niger CBS 513.88	phthalate transporter(ANI_1_274014)
ANI_1_1588064	4981496	Aspergillus niger CBS 513.88	hypothetical protein(ANI_1_1588064)
ANI_1_1576084	4984218	Aspergillus niger CBS 513.88	TFIIH basal transcription factor complex p47 subunit(ANI_1_1576084)
ANI_1_1212104	4986389	Aspergillus niger CBS 513.88	hypothetical protein(ANI_1_1212104)
ANI_1_2488074	4983400	Aspergillus niger CBS 513.88	sterigmatocystin biosynthesis fatty acid synthase subunit beta(ANI_1_2488074)
ANI_1_102124	4986911	Aspergillus niger CBS 513.88	thymidylate synthase(ANI_1_102124)
ANI_1_1690184	4990688	Aspergillus niger CBS 513.88	MFS allantoate transporter(ANI_1_1690184)
ANI_1_1314104	4985399	Aspergillus niger CBS 513.88	hypothetical protein(ANI_1_1314104)
ANI_1_1830144	4988988	Aspergillus niger CBS 513.88	alpha/beta hydrolase(ANI_1_1830144)
ANI_1_262034	4980218	Aspergillus niger CBS 513.88	metal-activated pyridoxal enzyme(ANI_1_262034)
ANI_1_1208094	4985174	Aspergillus niger CBS 513.88	hypothetical protein(ANI_1_1208094)
ANI_1_1302104	4985362	Aspergillus niger CBS 513.88	protein HMF1(ANI_1_1302104)
ANI_1_1036074	4983053	Aspergillus niger CBS 513.88	import receptor subunit tom-20(ANI_1_1036074)
ANI_1_1748024	4979816	Aspergillus niger CBS 513.88	26S protease regulatory subunit 7(ANI_1_1748024)
ANI_1_1462014	4978497	Aspergillus niger CBS 513.88	glucose-inducible SAM-dependent methyltransferase Rrg1(ANI_1_1462014)
ANI_1_2476094	4985165	Aspergillus niger CBS 513.88	hypothetical protein(ANI_1_2476094)
ANI_1_1024094	4985017	Aspergillus niger CBS 513.88	Ser/Thr protein phosphatase family protein(ANI_1_1024094)
ANI_1_1622074	4982399	Aspergillus niger CBS 513.88	hypothetical protein(ANI_1_1622074)
ANI_1_1302124	4987160	Aspergillus niger CBS 513.88	viral A-type inclusion protein repeat protein(ANI_1_1302124)
ANI_1_1956104	4985963	Aspergillus niger CBS 513.88	hypothetical protein(ANI_1_1956104)
ANI_1_1052124	4986912	Aspergillus niger CBS 513.88	queuine tRNA-ribosyltransferase(ANI_1_1052124)
ANI_1_2604014	4977220	Aspergillus niger CBS 513.88	glutaminase(ANI_1_2604014)
ANI_1_2316184	4991428	Aspergillus niger CBS 513.88	cytosolic non-specific dipeptidase(ANI_1_2316184)
ANI_1_1712094	4984446	Aspergillus niger CBS 513.88	fumarylacetoacetase(ANI_1_1712094)
ANI_1_2030184	4991126	Aspergillus niger CBS 513.88	metallo-beta-lactamase superfamily protein(ANI_1_2030184)
ANI_1_1990064	4982000	Aspergillus niger CBS 513.88	hypothetical protein(ANI_1_1990064)
ANI_1_1498034	4980579	Aspergillus niger CBS 513.88	thiosulfate sulfurtransferase(ANI_1_1498034)
ANI_1_2190094	4984904	Aspergillus niger CBS 513.88	hypothetical protein(ANI_1_2190094)
ANI_1_1748014	4977562	Aspergillus niger CBS 513.88	protein SPG20(ANI_1_1748014)
ANI_1_1576074	4982318	Aspergillus niger CBS 513.88	hypothetical protein(ANI_1_1576074)
ANI_1_102134	4987653	Aspergillus niger CBS 513.88	vacuolar protein sorting-associated protein 68(ANI_1_102134)
ANI_1_1610094	4984322	Aspergillus niger CBS 513.88	chitin deacetylase(ANI_1_1610094)
ANI_1_204134	4987724	Aspergillus niger CBS 513.88	GTPase activating protein (Tsc2)(ANI_1_204134)
ANI_1_1854104	4985889	Aspergillus niger CBS 513.88	hypothetical protein(ANI_1_1854104)
ANI_1_1932144	4989078	Aspergillus niger CBS 513.88	hypothetical protein(ANI_1_1932144)
ANI_1_2374094	4985092	Aspergillus niger CBS 513.88	hypothetical protein(ANI_1_2374094)
ANI_1_1428144	4988508	Aspergillus niger CBS 513.88	ferric reductase transmembrane component 4 precursor(ANI_1_1428144)
ANI_1_1208084	4983779	Aspergillus niger CBS 513.88	hypothetical protein(ANI_1_1208084)
ANI_1_1338124	4987197	Aspergillus niger CBS 513.88	sucrase/ferredoxin-like family protein Fmi1(ANI_1_1338124)
ANI_1_1036064	4982103	Aspergillus niger CBS 513.88	oxysterol-binding protein(ANI_1_1036064)
ANI_1_1724064	4981716	Aspergillus niger CBS 513.88	hypothetical protein(ANI_1_1724064)
ANI_1_1842144	4989006	Aspergillus niger CBS 513.88	hypothetical protein(ANI_1_1842144)
ANI_1_1326144	4988422	Aspergillus niger CBS 513.88	dienelactone hydrolase family protein(ANI_1_1326144)
ANI_1_1814074	4982623	Aspergillus niger CBS 513.88	P-type calcium ATPase(ANI_1_1814074)
ANI_1_1540064	4981442	Aspergillus niger CBS 513.88	hypothetical protein(ANI_1_1540064)
ANI_1_1990074	4982848	Aspergillus niger CBS 513.88	short-chain dehydrogenase/reductase(ANI_1_1990074)
ANI_1_2258184	4991376	Aspergillus niger CBS 513.88	hypothetical protein(ANI_1_2258184)
ANI_1_1474074	4983406	Aspergillus niger CBS 513.88	citrate synthase(ANI_1_1474074)
ANI_1_160024	4978612	Aspergillus niger CBS 513.88	MFS transporter(ANI_1_160024)
ANI_1_1270014	4978151	Aspergillus niger CBS 513.88	gamma-glutamyltranspeptidase(ANI_1_1270014)
ANI_1_1314164	4989952	Aspergillus niger CBS 513.88	hypothetical protein(ANI_1_1314164)
ANI_1_1802094	4984560	Aspergillus niger CBS 513.88	hypothetical protein(ANI_1_1802094)
ANI_1_1878104	4985908	Aspergillus niger CBS 513.88	hypothetical protein(ANI_1_1878104)
ANI_1_1208034	4980277	Aspergillus niger CBS 513.88	solute transporter(ANI_1_1208034)
ANI_1_1518144	4988580	Aspergillus niger CBS 513.88	cleavage and polyadenylation specificity factor subunit 5(ANI_1_1518144)
ANI_1_2078104	4986073	Aspergillus niger CBS 513.88	NAD dependent epimerase/dehydratase(ANI_1_2078104)
ANI_1_1814064	4981813	Aspergillus niger CBS 513.88	methyltransferase(ANI_1_1814064)
ANI_1_1326134	4987884	Aspergillus niger CBS 513.88	methylmalonyl-CoA decarboxylase, alpha subunit(ANI_1_1326134)
ANI_1_1866104	4985896	Aspergillus niger CBS 513.88	hypothetical protein(ANI_1_1866104)
ANI_1_2350074	4983267	Aspergillus niger CBS 513.88	C6 transcription factor(ANI_1_2350074)
ANI_1_1740104	4985769	Aspergillus niger CBS 513.88	phenylacetate 2-hydroxylase(ANI_1_1740104)
ANI_1_2374024	4978772	Aspergillus niger CBS 513.88	hypothetical protein(ANI_1_2374024)
ANI_1_1622014	4977599	Aspergillus niger CBS 513.88	hypothetical protein(ANI_1_1622014)
ANI_1_2628024	4979158	Aspergillus niger CBS 513.88	hypothetical protein(ANI_1_2628024)
ANI_1_1916094	4984637	Aspergillus niger CBS 513.88	oxidoreductase CipA-like protein(ANI_1_1916094)
ANI_1_102154	4989402	Aspergillus niger CBS 513.88	C6 transcription factor(ANI_1_102154)
ANI_1_1474064	4981378	Aspergillus niger CBS 513.88	MFS multidrug transporter(ANI_1_1474064)
ANI_1_1588074	4982333	Aspergillus niger CBS 513.88	hypothetical protein(ANI_1_1588074)
ANI_1_1208024	4979332	Aspergillus niger CBS 513.88	S-adenosylmethionine-dependent methyltransferase superfamily domain-containing protein(ANI_1_1208024)
ANI_1_1118084	4983710	Aspergillus niger CBS 513.88	citrinin biosynthesis oxydoreductase CtnB(ANI_1_1118084)
ANI_1_1928074	4982776	Aspergillus niger CBS 513.88	FAD dependent oxidoreductase(ANI_1_1928074)
ANI_1_1610034	4980667	Aspergillus niger CBS 513.88	repressor protein(ANI_1_1610034)
ANI_1_1748074	4982537	Aspergillus niger CBS 513.88	hypothetical protein(ANI_1_1748074)
ANI_1_1580104	4985631	Aspergillus niger CBS 513.88	benomyl/methotrexate resistance protein(ANI_1_1580104)
ANI_1_2412014	4978396	Aspergillus niger CBS 513.88	hypothetical protein(ANI_1_2412014)
ANI_1_1462084	4984052	Aspergillus niger CBS 513.88	C6 transcription factor(ANI_1_1462084)
ANI_1_1576094	4984292	Aspergillus niger CBS 513.88	carboxylesterase(ANI_1_1576094)
ANI_1_138114	4986545	Aspergillus niger CBS 513.88	hypothetical protein(ANI_1_138114)
ANI_1_1048094	4985035	Aspergillus niger CBS 513.88	O-methyltransferase(ANI_1_1048094)
ANI_1_1326124	4987183	Aspergillus niger CBS 513.88	actin binding protein(ANI_1_1326124)
ANI_1_2628014	4977837	Aspergillus niger CBS 513.88	hypothetical protein(ANI_1_2628014)
ANI_1_1114084	4983705	Aspergillus niger CBS 513.88	sterigmatocystin biosynthesis fatty acid synthase subunit beta(ANI_1_1114084)
ANI_1_1920144	4989067	Aspergillus niger CBS 513.88	beta-lactamase family protein(ANI_1_1920144)
ANI_1_1622024	4979705	Aspergillus niger CBS 513.88	ATP-dependent RNA helicase eIF4A(ANI_1_1622024)
ANI_1_1450084	4984044	Aspergillus niger CBS 513.88	hypothetical protein(ANI_1_1450084)
ANI_1_1736074	4982524	Aspergillus niger CBS 513.88	hypothetical protein(ANI_1_1736074)
ANI_1_2120184	4991234	Aspergillus niger CBS 513.88	polyamine transporter 3(ANI_1_2120184)
ANI_1_126134	4987665	Aspergillus niger CBS 513.88	75k gamma secalin(ANI_1_126134)
ANI_1_1282014	4977746	Aspergillus niger CBS 513.88	threonyl-tRNA synthetase, cytoplasmic(ANI_1_1282014)
ANI_1_1802074	4982611	Aspergillus niger CBS 513.88	CoA-ligase(ANI_1_1802074)
ANI_1_1506134	4988069	Aspergillus niger CBS 513.88	DNA mismatch repair protein(ANI_1_1506134)
ANI_1_1690144	4988793	Aspergillus niger CBS 513.88	hypothetical protein(ANI_1_1690144)
ANI_1_1118094	4985109	Aspergillus niger CBS 513.88	hypothetical protein(ANI_1_1118094)
ANI_1_1314144	4988418	Aspergillus niger CBS 513.88	MIP transporter(ANI_1_1314144)
ANI_1_1830184	4990845	Aspergillus niger CBS 513.88	NRPS-like enzyme(ANI_1_1830184)
ANI_1_1040124	4986900	Aspergillus niger CBS 513.88	hypothetical protein(ANI_1_1040124)
ANI_1_1580134	4988119	Aspergillus niger CBS 513.88	hypothetical protein(ANI_1_1580134)
ANI_1_2350094	4985060	Aspergillus niger CBS 513.88	hypothetical protein(ANI_1_2350094)
ANI_1_1748064	4981746	Aspergillus niger CBS 513.88	pre-mRNA-splicing factor isy1(ANI_1_1748064)
ANI_1_262074	4982489	Aspergillus niger CBS 513.88	glycerol dehydrogenase Gcy1(ANI_1_262074)
ANI_1_2412024	4978835	Aspergillus niger CBS 513.88	FAD dependent oxidoreductase superfamily(ANI_1_2412024)
ANI_1_2246184	4991367	Aspergillus niger CBS 513.88	hypothetical protein(ANI_1_2246184)
ANI_1_114144	4988486	Aspergillus niger CBS 513.88	thiJ/PfpI family protein(ANI_1_114144)
ANI_1_1302164	4989940	Aspergillus niger CBS 513.88	protein transport protein Sec39(ANI_1_1302164)
ANI_1_1588094	4984299	Aspergillus niger CBS 513.88	hypothetical protein(ANI_1_1588094)
ANI_1_1518124	4987418	Aspergillus niger CBS 513.88	hypothetical protein(ANI_1_1518124)
ANI_1_1114074	4983113	Aspergillus niger CBS 513.88	hypothetical protein(ANI_1_1114074)
ANI_1_1264184	4991250	Aspergillus niger CBS 513.88	hypothetical protein(ANI_1_1264184)
ANI_1_1450094	4985326	Aspergillus niger CBS 513.88	OTU-like cysteine protease(ANI_1_1450094)
ANI_1_2554094	4985252	Aspergillus niger CBS 513.88	MFS transporter(ANI_1_2554094)
ANI_1_274064	4981485	Aspergillus niger CBS 513.88	dihydrolipoyllysine-residue acetyltransferase component of pyruvate dehydrogenase complex(ANI_1_274064)
ANI_1_2424014	4977848	Aspergillus niger CBS 513.88	ubiquitin-protein ligase (Hul4)(ANI_1_2424014)
ANI_1_102174	4990338	Aspergillus niger CBS 513.88	pectate lyase plyB(ANI_1_102174)
ANI_1_1048084	4983651	Aspergillus niger CBS 513.88	hypothetical protein(ANI_1_1048084)
ANI_1_160014	4977981	Aspergillus niger CBS 513.88	hypothetical protein(ANI_1_160014)
ANI_1_1282024	4979382	Aspergillus niger CBS 513.88	chaperone BCS1(ANI_1_1282024)
ANI_1_1474034	4980563	Aspergillus niger CBS 513.88	cycloheximide resistance protein(ANI_1_1474034)
ANI_1_1854144	4989014	Aspergillus niger CBS 513.88	sugar transporter(ANI_1_1854144)
ANI_1_1506144	4988562	Aspergillus niger CBS 513.88	MFS monocarboxylate transporter(ANI_1_1506144)
ANI_1_1690134	4988257	Aspergillus niger CBS 513.88	hypothetical protein(ANI_1_1690134)
ANI_1_1580124	4987480	Aspergillus niger CBS 513.88	nuclear protein SNF4(ANI_1_1580124)
ANI_1_1314134	4987865	Aspergillus niger CBS 513.88	hypothetical protein(ANI_1_1314134)
ANI_1_2054184	4991156	Aspergillus niger CBS 513.88	monocarboxylate transporter(ANI_1_2054184)
ANI_1_2616024	4979141	Aspergillus niger CBS 513.88	hypothetical protein(ANI_1_2616024)
ANI_1_1932104	4985943	Aspergillus niger CBS 513.88	hypothetical protein(ANI_1_1932104)
ANI_1_114154	4989409	Aspergillus niger CBS 513.88	protein kinase (Gcn2)(ANI_1_114154)
ANI_1_1462064	4981372	Aspergillus niger CBS 513.88	hypothetical protein(ANI_1_1462064)
ANI_1_2264024	4978622	Aspergillus niger CBS 513.88	HEAT repeat protein(ANI_1_2264024)
ANI_1_1076144	4989192	Aspergillus niger CBS 513.88	casein kinase II subunit alpha(ANI_1_1076144)
ANI_1_160064	4981400	Aspergillus niger CBS 513.88	antifungal protein(ANI_1_160064)
ANI_1_262094	4984418	Aspergillus niger CBS 513.88	M-phase inducer phosphatase(ANI_1_262094)
ANI_1_1378184	4991329	Aspergillus niger CBS 513.88	sorting nexin mvp1(ANI_1_1378184)
ANI_1_2026094	4984771	Aspergillus niger CBS 513.88	hypothetical protein(ANI_1_2026094)
ANI_1_1904074	4982759	Aspergillus niger CBS 513.88	arginine rich protein(ANI_1_1904074)
ANI_1_1752144	4988884	Aspergillus niger CBS 513.88	hypothetical protein(ANI_1_1752144)
ANI_1_1102084	4983696	Aspergillus niger CBS 513.88	MFS multidrug transporter(ANI_1_1102084)
ANI_1_1088124	4986950	Aspergillus niger CBS 513.88	cysteine synthase B(ANI_1_1088124)
ANI_1_126154	4989416	Aspergillus niger CBS 513.88	short chain oxidoreductase (CsgA)(ANI_1_126154)
ANI_1_1842184	4990858	Aspergillus niger CBS 513.88	hypothetical protein(ANI_1_1842184)
ANI_1_1282034	4980338	Aspergillus niger CBS 513.88	UDP-glucose dehydrogenase Ugd1(ANI_1_1282034)
ANI_1_2104104	4986092	Aspergillus niger CBS 513.88	extracellular dioxygenase(ANI_1_2104104)
ANI_1_1650104	4985672	Aspergillus niger CBS 513.88	hypothetical protein(ANI_1_1650104)
ANI_1_2156104	4986191	Aspergillus niger CBS 513.88	hypothetical protein(ANI_1_2156104)
ANI_1_2436014	4978137	Aspergillus niger CBS 513.88	lysyl-tRNA synthetase(ANI_1_2436014)
ANI_1_1764134	4988337	Aspergillus niger CBS 513.88	amid-like NADH oxidoreductase(ANI_1_1764134)
ANI_1_1788104	4985820	Aspergillus niger CBS 513.88	vacuolar transporter chaperone 4(ANI_1_1788104)
ANI_1_1878144	4989039	Aspergillus niger CBS 513.88	short-chain dehydrogenase/oxidoreductase(ANI_1_1878144)
ANI_1_2190024	4978557	Aspergillus niger CBS 513.88	polyamine transporter(ANI_1_2190024)
ANI_1_1866144	4989028	Aspergillus niger CBS 513.88	o-methyltransferase(ANI_1_1866144)
ANI_1_184024	4978633	Aspergillus niger CBS 513.88	MFS multidrug transporter(ANI_1_184024)
ANI_1_1294014	4977023	Aspergillus niger CBS 513.88	tfdA family taurine dioxygenase(ANI_1_1294014)
ANI_1_1270064	4982259	Aspergillus niger CBS 513.88	hypothetical protein(ANI_1_1270064)
ANI_1_2264014	4978371	Aspergillus niger CBS 513.88	proline oxidase Put1(ANI_1_2264014)
ANI_1_1264164	4989896	Aspergillus niger CBS 513.88	respiratory complex assembly protein Rmp1(ANI_1_1264164)
ANI_1_1752134	4988327	Aspergillus niger CBS 513.88	2OG-Fe(II) oxygenase family oxidoreductase(ANI_1_1752134)
ANI_1_1122134	4987661	Aspergillus niger CBS 513.88	hypothetical protein(ANI_1_1122134)
ANI_1_1662104	4985678	Aspergillus niger CBS 513.88	hypothetical protein(ANI_1_1662104)
ANI_1_2310014	4977358	Aspergillus niger CBS 513.88	5-amino-6-(5-phosphoribosylamino)uracil reductase(ANI_1_2310014)
ANI_1_2042104	4986051	Aspergillus niger CBS 513.88	hypothetical protein(ANI_1_2042104)
ANI_1_1658094	4984368	Aspergillus niger CBS 513.88	D-isomer specific 2-hydroxyacid dehydrogenase family protein(ANI_1_1658094)
ANI_1_196034	4980154	Aspergillus niger CBS 513.88	aminopeptidase Y(ANI_1_196034)
ANI_1_2038094	4984778	Aspergillus niger CBS 513.88	hypothetical protein(ANI_1_2038094)
ANI_1_1500024	4979562	Aspergillus niger CBS 513.88	mst3-like protein kinase(ANI_1_1500024)
ANI_1_1764144	4988911	Aspergillus niger CBS 513.88	NDT80 / PhoG like DNA-binding family protein(ANI_1_1764144)
ANI_1_1076164	4989699	Aspergillus niger CBS 513.88	homeobox protein meis(ANI_1_1076164)
ANI_1_160044	4980871	Aspergillus niger CBS 513.88	mannan endo-1,4-beta-mannosidase F(ANI_1_160044)
ANI_1_1240184	4991229	Aspergillus niger CBS 513.88	MFS multidrug transporter(ANI_1_1240184)
ANI_1_2530094	4985213	Aspergillus niger CBS 513.88	exosome-associated protein(ANI_1_2530094)
ANI_1_2292074	4983230	Aspergillus niger CBS 513.88	sterol glucosyltransferase(ANI_1_2292074)
ANI_1_1552024	4979651	Aspergillus niger CBS 513.88	alpha-galactosidase B(ANI_1_1552024)
ANI_1_126174	4990262	Aspergillus niger CBS 513.88	hypothetical protein(ANI_1_126174)
ANI_1_1252164	4989881	Aspergillus niger CBS 513.88	asparginase(ANI_1_1252164)
ANI_1_2448014	4978174	Aspergillus niger CBS 513.88	multiple RNA-binding domain-containing protein 1(ANI_1_2448014)
ANI_1_1122144	4989233	Aspergillus niger CBS 513.88	integral membrane protein(ANI_1_1122144)
ANI_1_1404104	4985482	Aspergillus niger CBS 513.88	prostaglandin G/H synthase 2/cyclooxygenase 2, pgh2/cox2(ANI_1_1404104)
ANI_1_1208014	4977160	Aspergillus niger CBS 513.88	plasma membrane iron permease(ANI_1_1208014)
ANI_1_1658064	4981604	Aspergillus niger CBS 513.88	ankyrin repeat protein (Yar1)(ANI_1_1658064)
ANI_1_2038064	4982085	Aspergillus niger CBS 513.88	NUDIX family hydrolase(ANI_1_2038064)
ANI_1_1552034	4980629	Aspergillus niger CBS 513.88	hypothetical protein(ANI_1_1552034)
ANI_1_274094	4984428	Aspergillus niger CBS 513.88	hypothetical protein(ANI_1_274094)
ANI_1_1928064	4981922	Aspergillus niger CBS 513.88	37S ribosomal protein Rsm22(ANI_1_1928064)
ANI_1_1134124	4986990	Aspergillus niger CBS 513.88	hexose carrier protein(ANI_1_1134124)
ANI_1_1740144	4988863	Aspergillus niger CBS 513.88	ketoreductase(ANI_1_1740144)
ANI_1_1264144	4989323	Aspergillus niger CBS 513.88	alanyl-tRNA synthetase, cytoplasmic(ANI_1_1264144)
ANI_1_114184	4990404	Aspergillus niger CBS 513.88	hypothetical protein(ANI_1_114184)
ANI_1_1294034	4980350	Aspergillus niger CBS 513.88	DEAD/DEAH box helicase(ANI_1_1294034)
ANI_1_160054	4981135	Aspergillus niger CBS 513.88	metal homeostatis protein bsd2(ANI_1_160054)
ANI_1_1134144	4989240	Aspergillus niger CBS 513.88	dolichyl-phosphate-mannose--protein mannosyltransferase 4(ANI_1_1134144)
ANI_1_1270084	4983834	Aspergillus niger CBS 513.88	expressed protein(ANI_1_1270084)
ANI_1_1146104	4986332	Aspergillus niger CBS 513.88	hypothetical protein(ANI_1_1146104)
ANI_1_1916074	4982770	Aspergillus niger CBS 513.88	efflux pump antibiotic resistance protein(ANI_1_1916074)
ANI_1_1776144	4988925	Aspergillus niger CBS 513.88	hypothetical protein(ANI_1_1776144)
ANI_1_2168104	4986226	Aspergillus niger CBS 513.88	hypothetical protein(ANI_1_2168104)
ANI_1_196054	4981160	Aspergillus niger CBS 513.88	heat shock protein hsp9(ANI_1_196054)
ANI_1_1122164	4989730	Aspergillus niger CBS 513.88	MFS quinate transporter(ANI_1_1122164)
ANI_1_1282064	4982270	Aspergillus niger CBS 513.88	carrier protein YHM1/SHM1(ANI_1_1282064)
ANI_1_1752104	4985779	Aspergillus niger CBS 513.88	hypothetical protein(ANI_1_1752104)
ANI_1_1658074	4982442	Aspergillus niger CBS 513.88	hypothetical protein(ANI_1_1658074)
ANI_1_2038074	4982942	Aspergillus niger CBS 513.88	cytochrome P450 pisatin demethylase(ANI_1_2038074)
ANI_1_1264134	4987820	Aspergillus niger CBS 513.88	MFS transporter(ANI_1_1264134)
ANI_1_2190014	4978091	Aspergillus niger CBS 513.88	FAD dependent oxidoreductase superfamily(ANI_1_2190014)
ANI_1_1748094	4984490	Aspergillus niger CBS 513.88	MFS phospholipid transporter (Git1)(ANI_1_1748094)
ANI_1_2542074	4983467	Aspergillus niger CBS 513.88	hypothetical protein(ANI_1_2542074)
ANI_1_1564014	4977600	Aspergillus niger CBS 513.88	amidohydrolase(ANI_1_1564014)
ANI_1_1740134	4988312	Aspergillus niger CBS 513.88	homocysteine S-methyltransferase(ANI_1_1740134)
ANI_1_2412074	4983327	Aspergillus niger CBS 513.88	cytochrome P450(ANI_1_2412074)
ANI_1_1802024	4979862	Aspergillus niger CBS 513.88	lysophospholipase 1(ANI_1_1802024)
ANI_1_1134134	4987679	Aspergillus niger CBS 513.88	hypothetical protein(ANI_1_1134134)
ANI_1_2436024	4978861	Aspergillus niger CBS 513.88	kinase domain-containing protein(ANI_1_2436024)
ANI_1_1854184	4990870	Aspergillus niger CBS 513.88	alpha-1,3-mannosyltransferase CMT1(ANI_1_1854184)
ANI_1_2132184	4991243	Aspergillus niger CBS 513.88	short-chain oxidoreductase(ANI_1_2132184)
ANI_1_1114024	4979279	Aspergillus niger CBS 513.88	forkhead transcription factor Fkh1/2(ANI_1_1114024)
ANI_1_2706014	4977406	Aspergillus niger CBS 513.88	formamidopyrimidine-DNA glycosylase(ANI_1_2706014)
ANI_1_1378144	4988466	Aspergillus niger CBS 513.88	hypothetical protein(ANI_1_1378144)
ANI_1_1416104	4985501	Aspergillus niger CBS 513.88	hypothetical protein(ANI_1_1416104)
ANI_1_1294064	4982278	Aspergillus niger CBS 513.88	dimeric dihydrodiol dehydrogenase(ANI_1_1294064)
ANI_1_2240014	4977341	Aspergillus niger CBS 513.88	hypothetical protein(ANI_1_2240014)
ANI_1_184074	4982435	Aspergillus niger CBS 513.88	protein kinase family protein(ANI_1_184074)
ANI_1_138174	4990276	Aspergillus niger CBS 513.88	cytochrome P450(ANI_1_138174)
ANI_1_1564034	4980636	Aspergillus niger CBS 513.88	hypothetical protein(ANI_1_1564034)
ANI_1_1192034	4980255	Aspergillus niger CBS 513.88	demethylmenaquinone methyltransferase family protein(ANI_1_1192034)
ANI_1_1404124	4987274	Aspergillus niger CBS 513.88	hypothetical protein(ANI_1_1404124)
ANI_1_2334014	4977351	Aspergillus niger CBS 513.88	GPI-anchored cell surface glycoprotein(ANI_1_2334014)
ANI_1_1366164	4990027	Aspergillus niger CBS 513.88	AP-3 adaptor complex subunit beta(ANI_1_1366164)
ANI_1_1752184	4990754	Aspergillus niger CBS 513.88	GPI-anchored cell surface glycoprotein(ANI_1_1752184)
ANI_1_2530074	4983452	Aspergillus niger CBS 513.88	hypothetical protein(ANI_1_2530074)
ANI_1_1450014	4977940	Aspergillus niger CBS 513.88	bZIP transcription factor(ANI_1_1450014)
ANI_1_1916024	4979928	Aspergillus niger CBS 513.88	pre-mRNA-splicing factor cef1(ANI_1_1916024)
ANI_1_2206104	4986296	Aspergillus niger CBS 513.88	tfdA family oxidoreductase(ANI_1_2206104)
ANI_1_1878184	4990904	Aspergillus niger CBS 513.88	protein YME1(ANI_1_1878184)
ANI_1_2190064	4982292	Aspergillus niger CBS 513.88	ribonuclease H2 subunit A(ANI_1_2190064)
ANI_1_2334024	4978724	Aspergillus niger CBS 513.88	pyrimidine 5'-nucleotidase(ANI_1_2334024)
ANI_1_1146144	4989246	Aspergillus niger CBS 513.88	hypothetical protein(ANI_1_1146144)
ANI_1_1634074	4982409	Aspergillus niger CBS 513.88	mitochondrial 54S ribosomal protein YmL8(ANI_1_1634074)
ANI_1_172094	4984341	Aspergillus niger CBS 513.88	aldehyde reductase 1(ANI_1_172094)
ANI_1_1576024	4979666	Aspergillus niger CBS 513.88	hypothetical protein(ANI_1_1576024)
ANI_1_2398094	4985107	Aspergillus niger CBS 513.88	general amidase-B(ANI_1_2398094)
ANI_1_1264124	4987135	Aspergillus niger CBS 513.88	hypothetical protein(ANI_1_1264124)
ANI_1_1354184	4991313	Aspergillus niger CBS 513.88	alfa-L-rhamnosidase(ANI_1_1354184)
ANI_1_244184	4990493	Aspergillus niger CBS 513.88	mediator of RNA polymerase II transcription subunit 5(ANI_1_244184)
ANI_1_2322024	4978714	Aspergillus niger CBS 513.88	DNA mismatch repair protein (Pms1)(ANI_1_2322024)
ANI_1_2066104	4986067	Aspergillus niger CBS 513.88	hypothetical protein(ANI_1_2066104)
ANI_1_1114014	4977565	Aspergillus niger CBS 513.88	sorting nexin 3(ANI_1_1114014)
ANI_1_1378134	4987959	Aspergillus niger CBS 513.88	kinesin family protein(ANI_1_1378134)
ANI_1_1622094	4984335	Aspergillus niger CBS 513.88	C6 transcription factor(ANI_1_1622094)
ANI_1_2706024	4979249	Aspergillus niger CBS 513.88	succinate dehydrogenase [ubiquinone] flavoprotein subunit(ANI_1_2706024)
ANI_1_2240024	4978602	Aspergillus niger CBS 513.88	PAP2 domain protein(ANI_1_2240024)
ANI_1_1052144	4989178	Aspergillus niger CBS 513.88	sn-1,2-diacylglycerol cholinephosphotransferase(ANI_1_1052144)
ANI_1_1134164	4989739	Aspergillus niger CBS 513.88	hypothetical protein(ANI_1_1134164)
ANI_1_184064	4981415	Aspergillus niger CBS 513.88	integral membrane protein(ANI_1_184064)
ANI_1_1252134	4987813	Aspergillus niger CBS 513.88	two-component system protein A(ANI_1_1252134)
ANI_1_2386094	4985100	Aspergillus niger CBS 513.88	hypothetical protein(ANI_1_2386094)
ANI_1_126184	4990409	Aspergillus niger CBS 513.88	hypothetical protein(ANI_1_126184)
ANI_1_2424074	4983336	Aspergillus niger CBS 513.88	hypothetical protein(ANI_1_2424074)
ANI_1_1146124	4987005	Aspergillus niger CBS 513.88	hypothetical protein(ANI_1_1146124)
ANI_1_2406104	4986444	Aspergillus niger CBS 513.88	zinc-binding oxidoreductase CipB(ANI_1_2406104)
ANI_1_2448024	4978886	Aspergillus niger CBS 513.88	hypothetical protein(ANI_1_2448024)
ANI_1_1866184	4990881	Aspergillus niger CBS 513.88	hypothetical protein(ANI_1_1866184)
ANI_1_2144184	4991254	Aspergillus niger CBS 513.88	hydrophobin(ANI_1_2144184)
ANI_1_1102034	4980178	Aspergillus niger CBS 513.88	hypothetical protein(ANI_1_1102034)
ANI_1_1122184	4991109	Aspergillus niger CBS 513.88	Hsp90 co-chaperone Cdc37(ANI_1_1122184)
ANI_1_256154	4989510	Aspergillus niger CBS 513.88	transport protein particle subunit bet5(ANI_1_256154)
ANI_1_1916014	4977432	Aspergillus niger CBS 513.88	3-isopropylmalate dehydrogenase B(ANI_1_1916014)
ANI_1_2390104	4986425	Aspergillus niger CBS 513.88	catalase(ANI_1_2390104)
ANI_1_2190074	4983139	Aspergillus niger CBS 513.88	HSCARG dehydrogenase(ANI_1_2190074)
ANI_1_1064124	4986924	Aspergillus niger CBS 513.88	ATPase(ANI_1_1064124)
ANI_1_1634064	4981575	Aspergillus niger CBS 513.88	hypothetical protein(ANI_1_1634064)
ANI_1_2412094	4985118	Aspergillus niger CBS 513.88	phosphotransferase enzyme family protein(ANI_1_2412094)
ANI_1_1552064	4981452	Aspergillus niger CBS 513.88	hypothetical protein(ANI_1_1552064)
ANI_1_1282084	10098215	Aspergillus niger CBS 513.88	carbonic anhydrase(ANI_1_1282084)
ANI_1_1450024	4979522	Aspergillus niger CBS 513.88	protein NMT1(ANI_1_1450024)
ANI_1_1240164	4989864	Aspergillus niger CBS 513.88	hypothetical protein(ANI_1_1240164)
ANI_1_244174	4990351	Aspergillus niger CBS 513.88	hypothetical protein(ANI_1_244174)
ANI_1_2042144	4989227	Aspergillus niger CBS 513.88	hypothetical protein(ANI_1_2042144)
ANI_1_1972184	4991040	Aspergillus niger CBS 513.88	hypothetical protein(ANI_1_1972184)
ANI_1_2218104	4986303	Aspergillus niger CBS 513.88	hypothetical protein(ANI_1_2218104)
ANI_1_1764104	4985786	Aspergillus niger CBS 513.88	thiJ/PfpI family protein(ANI_1_1764104)
ANI_1_1076124	4986935	Aspergillus niger CBS 513.88	hypothetical protein(ANI_1_1076124)
ANI_1_1378164	4990057	Aspergillus niger CBS 513.88	MFS monocarboxylate transporter(ANI_1_1378164)
ANI_1_1158144	4989253	Aspergillus niger CBS 513.88	mRNA cleavage and polyadenylation specificity factor complex subunit(ANI_1_1158144)
ANI_1_1416124	4987290	Aspergillus niger CBS 513.88	short chain dehydrogenase/reductase(ANI_1_1416124)
ANI_1_1928024	4979934	Aspergillus niger CBS 513.88	RNA binding protein Jsn1(ANI_1_1928024)
ANI_1_1192014	4977902	Aspergillus niger CBS 513.88	guanine nucleotide-binding protein subunit beta-like protein(ANI_1_1192014)
ANI_1_1646074	4982430	Aspergillus niger CBS 513.88	hypothetical protein(ANI_1_1646074)
ANI_1_1008034	4980089	Aspergillus niger CBS 513.88	aorsin(ANI_1_1008034)
ANI_1_1404144	4988487	Aspergillus niger CBS 513.88	MFS multidrug transporter(ANI_1_1404144)
ANI_1_232184	4990486	Aspergillus niger CBS 513.88	CHL4 family chromosome segregation protein(ANI_1_232184)
ANI_1_2310024	4978701	Aspergillus niger CBS 513.88	transcriptional regulator Medusa(ANI_1_2310024)
ANI_1_2554024	4979030	Aspergillus niger CBS 513.88	fumarate reductase flavoprotein subunit(ANI_1_2554024)
ANI_1_1252124	4987123	Aspergillus niger CBS 513.88	endoglucanase-4(ANI_1_1252124)
ANI_1_1102014	4977985	Aspergillus niger CBS 513.88	SAM binding motif containing protein(ANI_1_1102014)
ANI_1_256144	4988576	Aspergillus niger CBS 513.88	glyceraldehyde-3-phosphate dehydrogenase(ANI_1_256144)
ANI_1_2718024	4979265	Aspergillus niger CBS 513.88	hypothetical protein(ANI_1_2718024)
ANI_1_2554014	4978287	Aspergillus niger CBS 513.88	rRNA processing protein(ANI_1_2554014)
ANI_1_24184	4990379	Aspergillus niger CBS 513.88	hypothetical protein(ANI_1_24184)
ANI_1_2436074	4983346	Aspergillus niger CBS 513.88	serine/threonine-protein kinase chk1(ANI_1_2436074)
ANI_1_172074	4982429	Aspergillus niger CBS 513.88	protein LST8(ANI_1_172074)
ANI_1_1240134	4987808	Aspergillus niger CBS 513.88	FAD binding domain protein(ANI_1_1240134)
ANI_1_2398074	4983311	Aspergillus niger CBS 513.88	cytochrome P450 monooxygenase(ANI_1_2398074)
ANI_1_1740184	4990728	Aspergillus niger CBS 513.88	patatin family phospholipase(ANI_1_1740184)
ANI_1_184044	4980888	Aspergillus niger CBS 513.88	structural toxin protein RtxA(ANI_1_184044)
ANI_1_2542024	4979005	Aspergillus niger CBS 513.88	hypothetical protein(ANI_1_2542024)
ANI_1_1564064	4981462	Aspergillus niger CBS 513.88	purine permease(ANI_1_1564064)
ANI_1_2156184	4991265	Aspergillus niger CBS 513.88	hypothetical protein(ANI_1_2156184)
ANI_1_1646064	4981583	Aspergillus niger CBS 513.88	transaldolase(ANI_1_1646064)
ANI_1_2424094	4985127	Aspergillus niger CBS 513.88	prolyl 4-hydroxylase(ANI_1_2424094)
ANI_1_1008024	4979221	Aspergillus niger CBS 513.88	methylglutaconyl-CoA hydratase(ANI_1_1008024)
ANI_1_1416134	4988002	Aspergillus niger CBS 513.88	hypothetical protein(ANI_1_1416134)
ANI_1_1158134	4987702	Aspergillus niger CBS 513.88	phosphatidyl synthase(ANI_1_1158134)
ANI_1_160094	4984330	Aspergillus niger CBS 513.88	two-component system protein A(ANI_1_160094)
ANI_1_1904064	4981903	Aspergillus niger CBS 513.88	C6 zinc finger domain protein(ANI_1_1904064)
ANI_1_1180024	4979317	Aspergillus niger CBS 513.88	hypothetical protein(ANI_1_1180024)
ANI_1_2030144	4989203	Aspergillus niger CBS 513.88	pre-mRNA-splicing factor brr2(ANI_1_2030144)
ANI_1_1552084	4984175	Aspergillus niger CBS 513.88	esterase/lipase(ANI_1_1552084)
ANI_1_2718014	4977407	Aspergillus niger CBS 513.88	ubiquitin-conjugating enzyme spm2(ANI_1_2718014)
ANI_1_1064144	4989186	Aspergillus niger CBS 513.88	hypothetical protein(ANI_1_1064144)
ANI_1_1428104	4985513	Aspergillus niger CBS 513.88	hypothetical protein(ANI_1_1428104)
ANI_1_1576034	4980646	Aspergillus niger CBS 513.88	hypothetical protein(ANI_1_1576034)
ANI_1_172064	4981408	Aspergillus niger CBS 513.88	hypothetical protein(ANI_1_172064)
ANI_1_1294084	4983855	Aspergillus niger CBS 513.88	sirQ protein(ANI_1_1294084)
ANI_1_1240144	4989308	Aspergillus niger CBS 513.88	ZIP family zinc transporter(ANI_1_1240144)
ANI_1_244154	4989500	Aspergillus niger CBS 513.88	ABC multidrug transporter Mdr1(ANI_1_244154)
ANI_1_244144	4988569	Aspergillus niger CBS 513.88	heat shock transcription factor (hsf)(ANI_1_244144)
ANI_1_1080124	4986943	Aspergillus niger CBS 513.88	chromosome segregation protein (Pcs1)(ANI_1_1080124)
ANI_1_1354134	4987931	Aspergillus niger CBS 513.88	hypothetical protein(ANI_1_1354134)
ANI_1_1158164	4989784	Aspergillus niger CBS 513.88	hypothetical protein(ANI_1_1158164)
ANI_1_2542014	4978360	Aspergillus niger CBS 513.88	class V chitinase(ANI_1_2542014)
ANI_1_2222104	4986305	Aspergillus niger CBS 513.88	hypothetical protein(ANI_1_2222104)
ANI_1_1776074	4982563	Aspergillus niger CBS 513.88	SIR2 family histone deacetylase (Hst4)(ANI_1_1776074)
ANI_1_2322074	4983249	Aspergillus niger CBS 513.88	hypothetical protein(ANI_1_2322074)
ANI_1_1698134	4988276	Aspergillus niger CBS 513.88	hypothetical protein(ANI_1_1698134)
ANI_1_138094	4984313	Aspergillus niger CBS 513.88	protein required for cell viability(ANI_1_138094)
ANI_1_2162074	4983112	Aspergillus niger CBS 513.88	hypothetical protein(ANI_1_2162074)
ANI_1_142114	4986548	Aspergillus niger CBS 513.88	hypothetical protein(ANI_1_142114)
ANI_1_256124	4987014	Aspergillus niger CBS 513.88	sterol 24-C-methyltransferase(ANI_1_256124)
ANI_1_232164	4989757	Aspergillus niger CBS 513.88	pantoate--beta-alanine ligase(ANI_1_232164)
ANI_1_1916104	4985934	Aspergillus niger CBS 513.88	carboxylesterase(ANI_1_1916104)
ANI_1_2014024	4979999	Aspergillus niger CBS 513.88	hypothetical protein(ANI_1_2014024)
ANI_1_2530024	4978997	Aspergillus niger CBS 513.88	FAD dependent oxidoreductase(ANI_1_2530024)
ANI_1_1342144	4988439	Aspergillus niger CBS 513.88	isoflavone reductase family protein(ANI_1_1342144)
ANI_1_1088094	4985081	Aspergillus niger CBS 513.88	sterigmatocystin biosynthesis lipase/esterase stcI(ANI_1_1088094)
ANI_1_1662184	4990654	Aspergillus niger CBS 513.88	folylpolyglutamate synthase(ANI_1_1662184)
ANI_1_2310094	4985026	Aspergillus niger CBS 513.88	3-hydroxyacyl-CoA dehyrogenase(ANI_1_2310094)
ANI_1_130134	4987667	Aspergillus niger CBS 513.88	66S preribosome component LOC1(ANI_1_130134)
ANI_1_2198024	4978568	Aspergillus niger CBS 513.88	AT DNA binding protein(ANI_1_2198024)
ANI_1_154104	4985452	Aspergillus niger CBS 513.88	acetamidase(ANI_1_154104)
ANI_1_220174	4990331	Aspergillus niger CBS 513.88	purine nucleoside permease(ANI_1_220174)
ANI_1_1354144	4988447	Aspergillus niger CBS 513.88	hypothetical protein(ANI_1_1354144)
ANI_1_2116184	4991228	Aspergillus niger CBS 513.88	hypothetical protein(ANI_1_2116184)
ANI_1_1354124	4987211	Aspergillus niger CBS 513.88	pantothenate transporter(ANI_1_1354124)
ANI_1_244134	4987745	Aspergillus niger CBS 513.88	hypothetical protein(ANI_1_244134)
ANI_1_1650184	4990641	Aspergillus niger CBS 513.88	hypothetical protein(ANI_1_1650184)
ANI_1_1752094	4984496	Aspergillus niger CBS 513.88	C6 zinc finger domain protein(ANI_1_1752094)
ANI_1_1180084	4983758	Aspergillus niger CBS 513.88	flavin-containing monooxygenase(ANI_1_1180084)
ANI_1_1698124	4987584	Aspergillus niger CBS 513.88	cytochrome p450(ANI_1_1698124)
ANI_1_2162064	4982245	Aspergillus niger CBS 513.88	hypothetical protein(ANI_1_2162064)
ANI_1_1192064	4982206	Aspergillus niger CBS 513.88	diphthamide biosynthesis protein 2(ANI_1_1192064)
ANI_1_1342164	4989997	Aspergillus niger CBS 513.88	hypothetical protein(ANI_1_1342164)
ANI_1_1996144	4989174	Aspergillus niger CBS 513.88	hypothetical protein(ANI_1_1996144)
ANI_1_2014014	4977618	Aspergillus niger CBS 513.88	allantoate permease(ANI_1_2014014)
ANI_1_1366104	4985446	Aspergillus niger CBS 513.88	hypothetical protein(ANI_1_1366104)
ANI_1_1088084	4983683	Aspergillus niger CBS 513.88	hypothetical protein(ANI_1_1088084)
ANI_1_1446014	4977720	Aspergillus niger CBS 513.88	histidine acid phosphatase(ANI_1_1446014)
ANI_1_1686144	4988789	Aspergillus niger CBS 513.88	ubiquinone/menaquinone biosynthesis-related protein(ANI_1_1686144)
ANI_1_130124	4986928	Aspergillus niger CBS 513.88	SAC3/GANP domain protein(ANI_1_130124)
ANI_1_220184	4990478	Aspergillus niger CBS 513.88	pH-response regulator protein palA/RIM20(ANI_1_220184)
ANI_1_2150094	4984859	Aspergillus niger CBS 513.88	rhamnogalacturonase B(ANI_1_2150094)
ANI_1_1330184	4991303	Aspergillus niger CBS 513.88	saccharopine dehydrogenase(ANI_1_1330184)
ANI_1_154114	4986556	Aspergillus niger CBS 513.88	ATP phosphoribosyltransferase(ANI_1_154114)
ANI_1_1378124	4987227	Aspergillus niger CBS 513.88	hypothetical protein(ANI_1_1378124)
ANI_1_1158184	4991129	Aspergillus niger CBS 513.88	subunit of both the NuA4 histone H4 acetyltransferase complex and the SWR1 complex(ANI_1_1158184)
ANI_1_1928104	4985940	Aspergillus niger CBS 513.88	thermolysin metallopeptidase, alpha-helical domain protein(ANI_1_1928104)
ANI_1_1080144	4989195	Aspergillus niger CBS 513.88	peroxisomal membrane protein (PmpP24)(ANI_1_1080144)
ANI_1_1674144	4988773	Aspergillus niger CBS 513.88	phosphoglycerate mutase family domain protein(ANI_1_1674144)
ANI_1_220154	4989481	Aspergillus niger CBS 513.88	transcription factor steA(ANI_1_220154)
ANI_1_2346024	4978747	Aspergillus niger CBS 513.88	hypothetical protein(ANI_1_2346024)
ANI_1_1434034	4980534	Aspergillus niger CBS 513.88	monooxygenase(ANI_1_1434034)
ANI_1_1776094	4984528	Aspergillus niger CBS 513.88	oxidoreductase, 2OG-Fe(II) oxygenase family(ANI_1_1776094)
ANI_1_1410064	4981326	Aspergillus niger CBS 513.88	salicylate hydroxylase(ANI_1_1410064)
ANI_1_1546184	4990460	Aspergillus niger CBS 513.88	hypothetical protein(ANI_1_1546184)
ANI_1_256104	4985539	Aspergillus niger CBS 513.88	squalene synthase(ANI_1_256104)
ANI_1_2186024	4978554	Aspergillus niger CBS 513.88	cutinase(ANI_1_2186024)
ANI_1_1366144	4988459	Aspergillus niger CBS 513.88	allantoate permease(ANI_1_1366144)
ANI_1_2310074	4983242	Aspergillus niger CBS 513.88	hypothetical protein(ANI_1_2310074)
ANI_1_1686134	4988249	Aspergillus niger CBS 513.88	histidine triad nucleotide binding protein(ANI_1_1686134)
ANI_1_1698104	4985722	Aspergillus niger CBS 513.88	hypothetical protein(ANI_1_1698104)
ANI_1_2174074	4983126	Aspergillus niger CBS 513.88	FAD binding domain protein(ANI_1_2174074)
ANI_1_1780104	4985807	Aspergillus niger CBS 513.88	dihydrofolate reductase(ANI_1_1780104)
ANI_1_1354164	4990011	Aspergillus niger CBS 513.88	hypothetical protein(ANI_1_1354164)
ANI_1_2002074	4982865	Aspergillus niger CBS 513.88	PBSP domain protein(ANI_1_2002074)
ANI_1_2026024	4980005	Aspergillus niger CBS 513.88	dimethyladenosine transferase(ANI_1_2026024)
ANI_1_1080134	4987632	Aspergillus niger CBS 513.88	meiosis protein MEI2(ANI_1_1080134)
ANI_1_220164	4989738	Aspergillus niger CBS 513.88	flavohemoprotein(ANI_1_220164)
ANI_1_2346014	4978435	Aspergillus niger CBS 513.88	oxidoreductase, 2OG-Fe(II) oxygenase family(ANI_1_2346014)
ANI_1_1410074	4983367	Aspergillus niger CBS 513.88	aconitate hydratase(ANI_1_1410074)
ANI_1_1434024	4979509	Aspergillus niger CBS 513.88	mRNA splicing protein Yju2(ANI_1_1434024)
ANI_1_1904144	4989055	Aspergillus niger CBS 513.88	short chain dehydrogenase/reductase(ANI_1_1904144)
ANI_1_1752074	4982544	Aspergillus niger CBS 513.88	nonribosomal peptide synthase Pes1(ANI_1_1752074)
ANI_1_1276104	4986430	Aspergillus niger CBS 513.88	hypothetical protein(ANI_1_1276104)
ANI_1_142124	4986937	Aspergillus niger CBS 513.88	phosphopantetheinyl transferase PptB(ANI_1_142124)
ANI_1_1366134	4987941	Aspergillus niger CBS 513.88	hypothetical protein(ANI_1_1366134)
ANI_1_1366124	4987217	Aspergillus niger CBS 513.88	hypothetical protein(ANI_1_1366124)
ANI_1_1984184	4991065	Aspergillus niger CBS 513.88	hypothetical protein(ANI_1_1984184)
ANI_1_2530014	4977925	Aspergillus niger CBS 513.88	hypothetical protein(ANI_1_2530014)
ANI_1_232134	4987739	Aspergillus niger CBS 513.88	SNARE complex subunit SEC22(ANI_1_232134)
ANI_1_1686124	4987577	Aspergillus niger CBS 513.88	hypothetical protein(ANI_1_1686124)
ANI_1_2162094	4984869	Aspergillus niger CBS 513.88	hypothetical protein(ANI_1_2162094)
ANI_1_1788074	4982599	Aspergillus niger CBS 513.88	mutt/nudix hydrolase(ANI_1_1788074)
ANI_1_2174064	4982256	Aspergillus niger CBS 513.88	dihydroxy-acid dehydratase(ANI_1_2174064)
ANI_1_2198014	4978278	Aspergillus niger CBS 513.88	polyketide synthase(ANI_1_2198014)
ANI_1_2002064	4982016	Aspergillus niger CBS 513.88	WD repeat protein(ANI_1_2002064)
ANI_1_1378104	4985456	Aspergillus niger CBS 513.88	C6 transcription factor(ANI_1_1378104)
ANI_1_1618014	4977766	Aspergillus niger CBS 513.88	nuclear segregation protein (Bfr1)(ANI_1_1618014)
ANI_1_1330124	4987186	Aspergillus niger CBS 513.88	hypothetical protein(ANI_1_1330124)
ANI_1_2292014	4977246	Aspergillus niger CBS 513.88	SET domain protein(ANI_1_2292014)
ANI_1_1458024	4979526	Aspergillus niger CBS 513.88	20S cyclosome subunit (APC8)(ANI_1_1458024)
ANI_1_244104	4985521	Aspergillus niger CBS 513.88	short-chain dehydrogenase(ANI_1_244104)
ANI_1_1410084	4983985	Aspergillus niger CBS 513.88	hypothetical protein(ANI_1_1410084)
ANI_1_2094144	4989288	Aspergillus niger CBS 513.88	C6 transcription factor (Ctf1B)(ANI_1_2094144)
ANI_1_2198074	4983143	Aspergillus niger CBS 513.88	aryl-alcohol dehydrogenase(ANI_1_2198074)
ANI_1_166124	4986951	Aspergillus niger CBS 513.88	MFS drug transporter(ANI_1_166124)
ANI_1_1686104	4985702	Aspergillus niger CBS 513.88	hypothetical protein(ANI_1_1686104)
ANI_1_2014074	4982906	Aspergillus niger CBS 513.88	hypothetical protein(ANI_1_2014074)
ANI_1_1662134	4988215	Aspergillus niger CBS 513.88	HET-C domain protein HetC(ANI_1_1662134)
ANI_1_1064084	4983664	Aspergillus niger CBS 513.88	lanosterol synthase(ANI_1_1064084)
ANI_1_228094	4984392	Aspergillus niger CBS 513.88	thiazole biosynthetic enzyme(ANI_1_228094)
ANI_1_232124	4986999	Aspergillus niger CBS 513.88	aldehyde dehydrogenase family protein(ANI_1_232124)
ANI_1_1662144	4988759	Aspergillus niger CBS 513.88	aureobasidin-resistance protein(ANI_1_1662144)
ANI_1_1338094	4985247	Aspergillus niger CBS 513.88	CAIB/BAIF family enzyme(ANI_1_1338094)
ANI_1_2186094	4984897	Aspergillus niger CBS 513.88	FF domain protein(ANI_1_2186094)
ANI_1_1342104	4985433	Aspergillus niger CBS 513.88	C6 transcription factor(ANI_1_1342104)
ANI_1_1534184	4990430	Aspergillus niger CBS 513.88	hypothetical protein(ANI_1_1534184)
ANI_1_1826104	4985868	Aspergillus niger CBS 513.88	isocitrate lyase/malate synthase(ANI_1_1826104)
ANI_1_1788024	4979855	Aspergillus niger CBS 513.88	pH-response regulator protein palI/RIM9(ANI_1_1788024)
ANI_1_2190104	4986271	Aspergillus niger CBS 513.88	C2H2 finger domain protein(ANI_1_2190104)
ANI_1_2690014	4977349	Aspergillus niger CBS 513.88	hypothetical protein(ANI_1_2690014)
ANI_1_2002094	4984741	Aspergillus niger CBS 513.88	hypothetical protein(ANI_1_2002094)
ANI_1_130174	4990263	Aspergillus niger CBS 513.88	C6 zinc finger domain protein(ANI_1_130174)
ANI_1_1076074	4983076	Aspergillus niger CBS 513.88	isopentenyl-diphosphate Delta-isomerase(ANI_1_1076074)
ANI_1_1650144	4988749	Aspergillus niger CBS 513.88	hypothetical protein(ANI_1_1650144)
ANI_1_220144	4988556	Aspergillus niger CBS 513.88	zinc-binding oxidoreductase CipB(ANI_1_220144)
ANI_1_2292024	4978662	Aspergillus niger CBS 513.88	calcineurin binding protein(ANI_1_2292024)
ANI_1_1458034	4980550	Aspergillus niger CBS 513.88	hypothetical protein(ANI_1_1458034)
ANI_1_2346074	4983264	Aspergillus niger CBS 513.88	cytochrome B5(ANI_1_2346074)
ANI_1_2174094	4984876	Aspergillus niger CBS 513.88	hypothetical protein(ANI_1_2174094)
ANI_1_2440014	4977841	Aspergillus niger CBS 513.88	hypothetical protein(ANI_1_2440014)
ANI_1_1276124	4987140	Aspergillus niger CBS 513.88	hypothetical protein(ANI_1_1276124)
[truncated: 7,526 more rows]
