# Supplementary material for: Unraveling the Genome Sequence of Plant Growth Promoting Aspergillus niger (CSR3) Provides Insight into the Synthesis of Secondary Metabolites and Its Comparative Genomics
Source: J Fungi (Basel). 2022 Jan 24;8(2):107. doi: 10.3390/jof8020107 (PMC8877640; doi:10.3390/jof8020107)
Supplement: Supplementary file 1 [file jof-08-00107-s001.zip › Table S4.xlsx]

## Sheet: Table S1
Table S. Gene family clustering analysis of CSR3 and related Aspergillus species.
Names	Totalgenes	Orthogroups_genes	Unassigned_genes	Number_orthogroups_containing_species	Species-specific-orthogroups	Number_of_genes_in_species-specific_orthogroups
A. tubingensis (Asptu1)	12319	11881	438	9706	0	0
A. lacticoffeatus (Asplac1)	13082	12779	303	10558	3	6
A. neoniger (Aspneo1)	11939	11616	323	9583	3	6
A. eucalypticola (Aspeuc1)	11933	11528	405	9441	4	9
A. piperis (Asppip1)	12071	11677	394	9555	0	0
A. luchuensis (Aspfo1)	13503	12968	535	10106	67	222
A. luchuensis (AspL 2604)	12920	11954	966	9409	0	0
A. vadensis (Aspvad1)	12132	11762	370	9588	7	15
A. niger (Aniger ATCC 64974 )	11236	11223	13	9000	0	0
A. niger (ASPNI v3)	10950	10896	54	8816	0	0
A. niger (CSR3)	12442	11985	457	9629	4	8
A. niger (ASM151534v1)	10373	10364	9	8553	0	0
A. niger (ASM285v2)	13942	12912	1030	10664	1	2
A. brasiliensis (Aspbr1)	12990	12331	659	9738	10	21
A. carbonarius (Aspca3)	11478	10989	489	8451	17	34
A. sclerotioniger (Aspscl1)	12338	11576	762	9126	3	16
A. sclerotiicarbonarius (Aspscle1)	12569	11837	732	9241	3	6
A. ellipticus (Aspell1)	12882	11478	1404	9014	14	33
A. heteromorphus (Asphet1)	11130	10072	1058	8229	14	49
A. indologenus (Aspind1)	12161	11522	639	9351	4	8
A. japonicus (Aspjap1)	12022	11595	427	9494	0	0
A. violaceofuscus (Aspvio1)	12080	11602	478	9470	0	0
A. uvarum (Aspuva1)	12014	11428	586	9265	3	6
A. aculeatus (Aspac1)	10843	10768	75	8783	3	6
A. aculeatinus (Aspacu1)	12028	11438	590	9267	5	10
A. brunneoviolaceus (Aspbru1)	12073	11412	661	9223	4	8
A. saccharolyticus (Aspsac1)	10064	9393	671	8181	1	2
A. novofumigatus (Aspnov1)	11534	10970	564	8891	19	46
A. lentulus (Alt assembly01)	9680	9619	61	8187	1	2
A. fumigatus (AspFumNiv1)	8825	8775	50	7792	0	0
A. fumigatus (ASM265v1)	9284	9220	64	8129	1	2
A. fumigatusa (ASM15014v1)	9929	9831	98	8567	1	2
A. fumigatus z5 (ASM102932v1)	9540	9512	28	8365	0	0
A. fumigatus (ASM223498v1)	9623	9602	21	8447	0	0
A. udagawae (Aud assembly01)	9999	9924	75	8285	3	8
A. turcosus (ASM223497v1)	9940	9890	50	8480	2	5
A. turcosus (ASM223496v1)	10057	9996	61	8547	2	4
A. thermomutatus (ASM223726v1)	10624	10445	179	8579	8	20
A. clavatus (ASM271v1)	9121	8920	201	7864	2	5
A. cristatus (ASM171748v1)	10344	10137	207	7939	15	34
A. ruber (Eurhe1)	10066	9524	542	8010	20	52
A. glaucus (Aspgl1)	11255	10583	672	8338	39	99
A. wentii dto (Aspwe1)	12435	11572	863	8919	43	105
A. terreus (ASM14961v1)	10401	10054	347	8176	4	9
A. candidus (Aspcand1)	9639	9057	582	7920	0	0
A. campestris (Aspcam1)	9756	9318	438	8039	4	22
A. taichungensis (Asptaic1)	9689	8949	740	7868	0	0
A. oryzae (ASM18445v3)	11187	11185	2	8815	0	0
A. oryzae (100-8)	12074	12026	48	9222	0	0
A. oryzae (AspOry3042)	11456	11425	31	9076	4	10
A. oryzae (ASM200794v1)	11383	11378	5	8935	0	0
A. flavus (JCVI-afl1-v2)	13196	13066	130	10106	2	4
A. flavus (ASM95283v1)	13485	12913	572	9940	0	0
A. parasiticus (ASM95608v1)	8645	8620	25	7062	0	0
A. arachidicola (ASM274980v1)	12090	12031	59	9205	1	2
A. bombycis (ASM179269v1)	12265	12195	70	9287	2	5
A. nomius (ASM120477v1)	11914	11825	89	9176	1	2
A. steynii (Aspste1)	13197	12185	1012	9069	29	81
A. nidulans (ASM1142v1)	10534	10171	363	8554	4	10
A. nidulans (ASM14920v2)	9541	9515	26	8148	0	0
A. sydowii cbs (Aspsy1)	13579	12812	767	9577	38	85
A. versicolor (Aspve1)	13222	12583	639	9454	3	6
A. calidoustus (Acal Allpaths LG)	15384	14602	782	9728	67	174
A. ustus (Austus1)	706	696	10	516	0	0
A. ochraceoroseus (IBT)	7829	7787	42	7029	0	0
A. ochraceoroseus gca (ASM98666v1)	8917	8257	660	7396	4	11
A. rambellii gca (ASM98664v1)	7761	7726	35	7004	1	3

## Sheet: Table S2
Supplementary Table S4. Orthogroups statistics in Aspergillus species by using orthofinder.
Number of species	67
Number of genes	745620
Number of genes in orthogroups	719882
Number of unassigned genes	25738
Percentage of genes in orthogroups	96.5
Percentage of unassigned genes	3.5
Number of orthogroups	22279
Number of species-specific orthogroups	490
Number of genes in species-specific orthogroups	1275
Percentage of genes in species-specific orthogroups	0.2
Mean orthogroup size	32.3
Median orthogroup size	11
G50 (assigned genes)	66
G50 (all genes)	66
O50 (assigned genes)	3890
O50 (all genes)	4085
Number of orthogroups with all species present	119
Number of single-copy orthogroups	5
